# Supplementary material for: Pyrolyzed Substrates Induce Aromatic Compound Metabolism in the Post-fire Fungus, Pyronema domesticum
Source: Front Microbiol. 2021 Oct 27;12:729289. doi: 10.3389/fmicb.2021.729289 (PMC8579045; doi:10.3389/fmicb.2021.729289)
Supplement: Supplementary file 1 [file Table_1.XLSX]

## Sheet: (1) UPwaterVsucrose
geneID	proteinID	defline	SignalP prob. ‚â• 0.5	Pfam	Pfam Desc	CvS_FC	CvS_p.adj	IvS_FC	IvS_p.adj	WvS_FC	WvS_p.adj	CvW_FC	CvW_p.adj	IvW_FC	IvW_p.adj	log2FoldChange	padj	GOname	GOtype	GOid	KEGGid	KEGGdef	KEGGactivity	KEGGpathway	KEGGpathwayclass	KEGGtype	ICB_TPM	water_TPM	sucrose_TPM	char_TPM	Note
gene_10080	43788	expressed protein	Yes	-	-	3.98661	2.06e-14	2.48814	9.28e-07	3.04658	3.96016e-06	0.975699	0.122329	-0.574831	0.552352	-1.52868	0.00109017	NA	NA	NA	NA	NA	NA	NA	NA	NA	5.23374	5.62564	2.79619	6.45387	hypothetical
gene_1010	374878	expressed protein	-	-	-	3.66744	6.15e-11	2.84644	4.26e-09	2.4729	3.36213e-05	1.22558	0.0101552	0.358797	0.572746	-0.843547	0.0715865	NA	NA	NA	NA	NA	NA	NA	NA	NA	4.23624	3.81756	1.53523	4.79207	hypothetical
gene_10163	381404	expressed protein	Yes	-	-	0.892261	0.287896	2.18993	3.91e-07	2.18769	5.34492e-05	-1.27042	0.042519	-0.0164108	0.990352	1.28464	0.0210212	NA	NA	NA	NA	NA	NA	NA	NA	NA	4.82591	4.83695	2.85719	3.44246	hypothetical
gene_10179	91184	hypothetical protein	-	-	-	6.34734	8.45e-57	2.69788	9.95e-07	2.08614	0.00047113	4.28665	6.44e-26	0.587146	0.54528	-3.67826	1.05e-16	NA	NA	NA	NA	NA	NA	NA	NA	NA	4.11538	3.5171	1.85246	7.62117	hypothetical
gene_10198	352623	hypothetical protein	-	PF07938	Fungal fucose-specific lectin	1.01944	0.597786	5.6414	7.65e-17	4.1947	9.02259e-07	-3.12235	0.000400946	1.40861	0.0132551	4.55711	0.000180736	NA	NA	NA	NA	NA	NA	NA	NA	NA	9.4488	7.14836	3.89798	3.19567	metabolism: Carbon (carbohydrates)
gene_10207	297636	Major facilitator superfamily domain-containing protein	-	PF07690	Major Facilitator Superfamily	-0.509311	0.550024	1.49234	0.00967857	2.24496	1.49675e-05	-2.72061	5.61e-07	-0.770189	0.304473	1.96849	0.000937475	NA	NA	NA	NA	NA	NA	NA	NA	NA	4.28931	4.98424	2.91194	2.39097	transporter (MFS)
gene_10220	297646	General substrate transporter	-	PF00083	Sugar and other transporter	1.74791	0.000961871	1.79477	0.00866965	5.07	4.57187e-24	-3.28349	8.13e-12	-3.28561	0.00016876	0.0185986	0.985604	sugar:hydrogen symporter activity;carbohydrate transport;membrane;transporter activity;transport;integral to membrane	molecular_function;biological_process;cellular_component;molecular_function;biological_process;cellular_component	3642;6276;9320;3546;4927;9321	NA	NA	NA	NA	NA	NA	3.22731	6.29506	1.78299	3.14196	transporter (sugar:hydrogen symporter)
gene_10221	352656	hypothetical protein	-	PF01408	Oxidoreductase family- NAD-binding Rossmann fold	1.32122	3.6e-05	0.890804	0.0686776	2.78118	4.31127e-13	-1.42109	8.83e-05	-1.90419	2.52e-06	-0.4654	0.293816	oxidoreductase activity;C-3 sterol dehydrogenase (C-4 sterol decarboxylase) activity;3-keto sterol reductase activity;aldo-keto reductase activity;isocitrate dehydrogenase activity;mevaldate reductase activity;gluconate dehydrogenase activity;steroid dehydrogenase activity;epoxide dehydrogenase activity;5-exo-hydroxycamphor dehydrogenase activity;2-hydroxytetrahydrofuran dehydrogenase activity;ph…	molecular_function;molecular_function;molecular_function;molecular_function;molecular_function;molecular_function;molecular_function;molecular_function;molecular_function;molecular_function;molecular_function;molecular_function;molecular_function;molecular_function;molecular_function;molecular_function;molecular_function	9710;247;248;2477;2842;2886;6491;9508;10761;10762;10763;15277;16590;16591;19178;22621;25233	1.1.1.-;1.1.1.-;1.1.1.-;1.1.1.-;1.1.1.-;1.1.1.-;1.1.1.-;1.1.1.-;1.1.1.-;1.1.1.-;1.1.1.-;1.1.1.-	With NAD(+) or NADP(+) as acceptor.;With NAD(+) or NADP(+) as acceptor.;With NAD(+) or NADP(+) as acceptor.;With NAD(+) or NADP(+) as acceptor.;With NAD(+) or NADP(+) as acceptor.;With NAD(+) or NADP(+) as acceptor.;With NAD(+) or NADP(+) as acceptor.;With NAD(+) or NADP(+) as acceptor.;With NAD(+) or NADP(+) as acceptor.;With NAD(+) or NADP(+) as acceptor.;With NAD(+) or NADP(+) as acceptor.;Wit…	\N;\N;\N;\N;\N;\N;\N;\N;\N;\N;\N;\N	Bile acid biosynthesis;Vitamin B6 metabolism;Glycine, serine and threonine metabolism;Butanoate metabolism;Fructose and mannose metabolism;Galactose metabolism;Lysine degradation;Nucleotide sugars metabolism;Ascorbate and aldarate metabolism;Tetrachloroethene degradation;Benzoate degradation via CoA ligation;Glycerolipid metabolism	Lipid Metabolism;Metabolism of Cofactors and Vitamins;Amino Acid Metabolism;Carbohydrate Metabolism;Carbohydrate Metabolism;Carbohydrate Metabolism;Amino Acid Metabolism;Nucleotide Metabolism;Carbohydrate Metabolism;Biodegradation of Xenobiotics;Biodegradation of Xenobiotics;Metabolism of Complex Lipids	METABOLIC;METABOLIC;METABOLIC;METABOLIC;METABOLIC;METABOLIC;METABOLIC;METABOLIC;METABOLIC;METABOLIC;METABOLIC;METABOLIC	5.35805	7.21711	4.47766	5.72577	metabolism: Carbon (aa, lipids, carbohydrates )
gene_10222	352658	Uncharacterized protein conserved in bacteria (DUF2264)-domain containing protein	-	PF10022	Uncharacterized protein conserved in bacteria DUF2264	1.8947	4.97e-07	0.813755	0.118224	3.25921	7.69664e-14	-1.32742	0.00176273	-2.46147	1.74e-09	-1.11309	0.00331259	NA	NA	NA	NA	NA	NA	NA	NA	NA	3.49097	5.85709	2.78371	4.40092	hypothetical
gene_10302	352819	Protoglobin-domain containing protein	-	PF11563	Protoglobin	2.34662	0.0038437	0.793128	0.514798	2.43258	0.00180136	-0.0578194	0.956473	-1.65944	0.0306252	-1.58391	0.032275	NA	NA	NA	NA	NA	NA	NA	NA	NA	2.08059	3.3796	1.4651	3.18965	misc. cell (oxygen sensor)
gene_10390	352154	galactan 1%2C3-beta-galactosidase	Yes	PF04616	Glycosyl__hydrolases__family__43	-0.907499	0.301541	0.425824	0.63458	2.24921	6.83134e-05	-3.13256	1.63e-09	-1.83594	2.92e-05	1.31927	0.0244056	carbohydrate binding;hydrolase activity, hydrolyzing O-glycosyl compounds;carbohydrate metabolic process	molecular_function;molecular_function;biological_process	13135;2933;4143	NA	NA	NA	NA	NA	NA	2.85385	4.50622	2.36502	1.61164	metabolism: Carbon (carbohydrates)
gene_10424	89312	PLAC8 family-domain containing protein	-	PF04749	PLAC8 family	0.547367	0.44125	2.44946	2.22e-09	3.03683	1.13352e-15	-2.44189	8.54e-12	-0.607294	0.166583	1.8614	1.68e-06	NA	NA	NA	NA	NA	NA	NA	NA	NA	6.30663	7.08435	3.976	4.44424	hypothetical
gene_10428	89399	Major facilitator superfamily domain-containing protein	-	PF07690	Major__Facilitator__Superfamily	5.15799	1.03e-35	3.44714	7.31e-13	5.06534	5.87797e-21	0.125438	0.85051	-1.63511	0.0623999	-1.74327	3.66e-08	NA	NA	NA	NA	NA	NA	NA	NA	NA	5.99804	7.43044	2.57316	7.60746	transporter (MFS)
gene_10429	352228	MatE-domain containing protein	-	PF01554	MatE	3.94259	1.79e-11	2.61657	0.000217671	4.59579	1.28136e-14	-0.617366	0.0797957	-1.99821	5.12e-08	-1.36091	2.09e-05	multidrug transport;drug transporter activity;antiporter activity;membrane	biological_process;molecular_function;molecular_function;cellular_component	4968;8595;8647;9320	NA	NA	NA	NA	NA	NA	5.42499	7.41648	2.72424	6.6065	transporter (drug)
gene_10430	352230	Arginase family-domain containing protein	Yes	PF00491	Arginase family	5.38537	0.0155907	4.21853	0.110867	6.23629	0.00656946	-0.811528	0.0407455	-2.04092	2.52e-06	-1.20742	0.00540241	hydrolase activity, acting on carbon-nitrogen (but not peptide) bonds, in linear amidines;metal ion binding;agmatinase activity	molecular_function;molecular_function;molecular_function	10008;21295;6403	3.5.3.11	Agmatinase.	Agmatine + H(2)O = putrescine + urea.	Arginine and proline metabolism	Amino Acid Metabolism	METABOLIC	5.39257	7.37833	0.963131	6.4919	metabolism: Carbon (aa)
gene_1045	407991	hypothetical protein	-	PF13489	Methyltransferase domain	7.11285	6.72e-05	5.30447	0.177954	6.26126	0.00665077	0.870081	0.466657	-0.99662	0.746407	-1.87492	0.190824	NA	NA	NA	NA	NA	NA	NA	NA	NA	0.397169	0.440669	0	1.62527	hypothetical (methyltransferase)
gene_10550	81007	hypothetical protein	-	-	-	-0.10069	0.899488	1.14698	0.00964836	2.01635	9.98147e-05	-2.08685	2.31e-06	-0.887036	0.0751389	1.2357	0.000228266	NA	NA	NA	NA	NA	NA	NA	NA	NA	5.10708	5.83144	3.95579	3.86215	hypothetical
gene_1061	13328	expressed protein	-	-	-	0.7073	0.322962	1.13586	0.0590937	2.05036	0.000517064	-1.30922	0.0181151	-0.926053	0.166109	0.409302	0.500444	NA	NA	NA	NA	NA	NA	NA	NA	NA	6.20764	7.10688	4.88734	5.85887	hypothetical
gene_1071	269344	glutathione S-transferase C-terminal-like protein	-	PF00043;PF02798	Glutathione S-transferase- C-terminal domain;Glutathione S-transferase- N-terminal domain	0.167465	0.761747	1.50105	7.51e-05	2.14379	2.29856e-10	-1.93729	1.69e-12	-0.661272	0.0866679	1.29929	2.97e-05	glutathione transferase activity	molecular_function	2770	2.5.1.18	Glutathione transferase.	RX + glutathione = HX + R-S-glutathione.	Glutathione metabolism	Metabolism of Other Amino Acids	METABOLIC	6.67731	7.28592	5.113	5.22134	metabolism: Carbon (glutathione)
gene_10832	393940	Fasciclin domain-domain containing protein	Yes	PF02469	Fasciclin domain	-0.589004	0.615121	2.40771	1.03e-05	4.3545	1.55716e-20	-4.91304	8.96e-08	-1.96387	1.55e-10	2.97111	0.00310444	NA	NA	NA	NA	NA	NA	NA	NA	NA	7.29436	9.24372	4.63722	3.62497	hypothetical
gene_10849	404712	expressed protein	-	-	-	0.643273	0.37682	2.68867	8.55e-14	2.48851	1.34132e-06	-1.80913	0.000399887	0.17843	0.856988	2.00921	4.69e-07	NA	NA	NA	NA	NA	NA	NA	NA	NA	6.07424	5.75434	3.45899	3.90827	hypothetical
gene_11048	351134	expressed protein	-	PF07716	Basic region leucine zipper	5.27408	1.17e-07	5.91242	1.84e-05	3.92153	1.99179e-05	1.3801	0.329399	1.96286	0.194075	0.609014	0.760074	transcription factor activity;nucleus;regulation of transcription, DNA-dependent;sequence-specific DNA binding;protein dimerization activity	molecular_function;cellular_component;biological_process;molecular_function;molecular_function	2196;3838;4504;19030;21401	NA	NA	NA	NA	NA	NA	5.34328	3.73849	0.80011	4.49049	transcription
gene_11057	281025	NADP-specific glutamate dehydrogenase	-	PF00208;PF02812	Glutamate-Leucine-Phenylalanine-Valine dehydrogenase;Glu-Leu-Phe-Val dehydrogenase- dimerisation domain	2.29181	1.59e-06	2.04488	5.77e-05	2.65519	3.2499e-08	-0.328017	0.237943	-0.629034	0.035544	-0.280703	0.261053	amino acid metabolic process;oxidoreductase activity;glutamate dehydrogenase (NADP+) activity	biological_process;molecular_function;molecular_function	4650;9710;2760	1.4.1.4;1.4.1.4	Glutamate dehydrogenase (NADP+).;Glutamate dehydrogenase (NADP+).	L-glutamate + H(2)O + NADP(+) = 2-oxoglutarate + NH(3) + NADPH.;L-glutamate + H(2)O + NADP(+) = 2-oxoglutarate + NH(3) + NADPH.	Nitrogen metabolism;Glutamate metabolism	Energy Metabolism;Amino Acid Metabolism	METABOLIC;METABOLIC	10.9985	11.5739	8.70822	11.1169	metabolism: Carbon (TCA cycle)
gene_11058	85076	expressed protein	Yes	-	-	3.15147	0.0212722	2.88105	0.0703609	3.72271	0.00335969	-0.520125	0.392483	-0.863	0.259036	-0.319427	0.66959	NA	NA	NA	NA	NA	NA	NA	NA	NA	4.53827	5.39046	1.60461	5.2206	hypothetical
gene_11059	85075	expressed protein	-	-	-	3.72789	6.26e-05	2.78895	0.0121234	3.49732	0.000214486	0.254846	0.507741	-0.732075	0.0772428	-0.969969	0.01178	NA	NA	NA	NA	NA	NA	NA	NA	NA	4.92174	5.70056	1.94587	5.78605	hypothetical
gene_11061	309182	Protein of unknown function (DUF2638)-domain containing protein	-	PF10937	Ribosomal protein S36- mitochondrial	0.310411	0.693781	0.615269	0.461327	2.2184	8.60939e-05	-1.87666	2.71e-06	-1.6217	0.000257262	0.275627	0.604755	NA	NA	NA	NA	NA	NA	NA	NA	NA	9.12057	10.5894	8.12958	8.76951	translation
gene_11067	404993	hypothetical protein	-	-	-	0.952682	0.847979	1.73743	0.594346	4.3402	0.00452558	-3.14636	0.0470644	-2.57329	0.0567077	0.663055	0.84284	NA	NA	NA	NA	NA	NA	NA	NA	NA	0.329948	1.26042	0	0.140754	hypothetical
gene_11114	353014	expressed protein	Yes	-	-	1.14143	0.27945	2.33118	0.00107756	2.40087	0.00104293	-1.19704	0.0731525	-0.0915175	0.947289	1.12682	0.0876071	NA	NA	NA	NA	NA	NA	NA	NA	NA	3.32889	3.33026	1.36219	2.11222	hypothetical
gene_11125	265612	dynamin	-	PF00350;PF01031	Dynamin family;Dynamin central region	2.57772	2.87e-11	1.74303	1.67e-05	2.37141	1.07217e-08	0.242494	0.591565	-0.646441	0.145728	-0.868554	0.00992002	GTP binding;GTPase activity;dynamin GTPase activity	molecular_function;molecular_function;molecular_function	3737;2378;6200	NA	NA	NA	NA	NA	NA	4.59831	5.27433	2.82063	5.20021	transporter (endocytosis)
gene_11126	353037	expressed protein	-	PF01565	FAD binding domain	9.18798	4.15e-11	9.32518	3e-10	8.5714	1.13738e-08	0.662095	0.238358	0.740522	0.45589	0.102329	0.90972	oxidoreductase activity;FAD binding;catalytic activity	molecular_function;molecular_function;molecular_function	9710;23919;2290	NA	NA	NA	NA	NA	NA	3.97917	3.45539	0	3.84501	hypothetical
gene_11128	353042	hypothetical protein	Yes	PF00264	Common central domain of tyrosinase	0.767751	0.571775	2.091	0.0379697	4.27476	2.72269e-09	-3.41843	5.5e-14	-2.19829	3.63e-07	1.25085	0.0360418	metabolic process;oxidoreductase activity;monophenol monooxygenase activity	biological_process;molecular_function;molecular_function	5830;9710;2894	1.14.18.1;1.14.18.1;1.14.18.1;1.14.18.1	Monophenol monooxygenase.;Monophenol monooxygenase.;Monophenol monooxygenase.;Monophenol monooxygenase.	L-tyrosine + L-DOPA + O(2) = L-DOPA + DOPAquinone + H(2)O.;L-tyrosine + L-DOPA + O(2) = L-DOPA + DOPAquinone + H(2)O.;L-tyrosine + L-DOPA + O(2) = L-DOPA + DOPAquinone + H(2)O.;L-tyrosine + L-DOPA + O(2) = L-DOPA + DOPAquinone + H(2)O.	Alkaloid biosynthesis I;Riboflavin metabolism;Tyrosine metabolism;Flavonoids, stilbene and lignin biosynthesis	Biosynthesis of Secondary Metabolites;Metabolism of Cofactors and Vitamins;Amino Acid Metabolism;Biosynthesis of Secondary Metabolites	METABOLIC;METABOLIC;METABOLIC;METABOLIC	3.66289	5.65811	1.21845	2.2433	metabolism: Carbon (aa)
gene_11129	353044	chitin binding protein 6	Yes	PF00187	Chitin recognition protein	1.92016	0.00380397	3.02105	9.05e-08	2.57701	2.74182e-05	-0.622559	0.245117	0.421995	0.566336	1.06685	0.0200996	chitin binding	molecular_function	5747	NA	NA	NA	NA	NA	NA	6.0063	5.451	3.00112	4.81024	signalling (cell wall)
gene_11173	405510	beta-glucosidase-related glycosidase	Yes	PF00933;PF01915;PF14310	Glycosyl hydrolase family 3 N terminal domain;Glycosyl hydrolase family 3 C-terminal domain;Fibronectin type III-like domain	1.95906	0.00212581	2.31783	0.0912536	2.08316	0.00121307	-0.0933246	0.857403	0.218643	0.928129	0.32858	0.800971	hydrolase activity, hydrolyzing O-glycosyl compounds;carbohydrate metabolic process;beta-glucosidase activity	molecular_function;biological_process;molecular_function	2933;4143;6082	3.2.1.21;3.2.1.21;3.2.1.21	Beta-glucosidase.;Beta-glucosidase.;Beta-glucosidase.	Hydrolysis of terminal, non-reducing beta-D-glucose residues with release of beta-D-glucose.;Hydrolysis of terminal, non-reducing beta-D-glucose residues with release of beta-D-glucose.;Hydrolysis of terminal, non-reducing beta-D-glucose residues with release of beta-D-glucose.	Starch and sucrose metabolism;Cyanoamino acid metabolism;Flavonoids, stilbene and lignin biosynthesis	Metabolism of Complex Carbohydrates;Metabolism of Other Amino Acids;Biosynthesis of Secondary Metabolites	METABOLIC;METABOLIC;METABOLIC	6.83008	6.99269	4.55488	6.67865	metabolism: Carbon (carbohydrates)
gene_112	1290	putative xylose permease	-	PF00083	Sugar and other transporter	1.20449	0.0596199	0.121929	0.930189	4.09357	2.72913e-26	-2.86986	8.34e-14	-4.00381	7.57e-25	-1.11757	0.0919972	sugar:hydrogen symporter activity;carbohydrate transport;membrane;transporter activity;transport;integral to membrane	molecular_function;biological_process;cellular_component;molecular_function;biological_process;cellular_component	3642;6276;9320;3546;4927;9321	NA	NA	NA	NA	NA	NA	2.12196	5.72177	1.96835	2.88441	transporter (sugar:hydrogen symporter)
gene_11218	102344	hypothetical protein	-	PF01593	Flavin containing amine oxidoreductase	0.456499	0.564128	3.08194	1.56e-13	2.40235	1.08877e-08	-1.91254	1.4e-06	0.662718	5.87e-06	2.59607	7.36e-11	electron transport;oxidoreductase activity;L-amino-acid oxidase activity	biological_process;molecular_function;molecular_function	4283;9710;934	1.4.3.2;1.4.3.2;1.4.3.2;1.4.3.2;1.4.3.2;1.4.3.2;1.4.3.2;1.4.3.2	L-amino acid oxidase.;L-amino acid oxidase.;L-amino acid oxidase.;L-amino acid oxidase.;L-amino acid oxidase.;L-amino acid oxidase.;L-amino acid oxidase.;L-amino acid oxidase.	An L-amino acid + H(2)O + O(2) = a 2-oxo acid + NH(3) + H(2)O(2).;An L-amino acid + H(2)O + O(2) = a 2-oxo acid + NH(3) + H(2)O(2).;An L-amino acid + H(2)O + O(2) = a 2-oxo acid + NH(3) + H(2)O(2).;An L-amino acid + H(2)O + O(2) = a 2-oxo acid + NH(3) + H(2)O(2).;An L-amino acid + H(2)O + O(2) = a 2-oxo acid + NH(3) + H(2)O(2).;An L-amino acid + H(2)O + O(2) = a 2-oxo acid + NH(3) + H(2)O(2).;An …	Valine, leucine and isoleucine degradation;Phenylalanine, tyrosine and tryptophan biosynthesis;Alanine and aspartate metabolism;Phenylalanine metabolism;Methionine metabolism;Tryptophan metabolism;Tyrosine metabolism;Alkaloid biosynthesis I	Amino Acid Metabolism;Amino Acid Metabolism;Amino Acid Metabolism;Amino Acid Metabolism;Amino Acid Metabolism;Amino Acid Metabolism;Amino Acid Metabolism;Biosynthesis of Secondary Metabolites	METABOLIC;METABOLIC;METABOLIC;METABOLIC;METABOLIC;METABOLIC;METABOLIC;METABOLIC	9.19785	8.52633	5.91104	6.28417	metabolism: Carbon (aa)
gene_11291	405651	Putative methyltransferase-domain containing protein	-	PF10294	Lysine methyltransferase	0.358445	0.786561	-0.218297	0.885214	2.21811	0.000294169	-1.82981	0.0108556	-2.45753	7.65e-06	-0.607604	0.589448	NA	NA	NA	NA	NA	NA	NA	NA	NA	2.16818	4.31671	2.30479	2.3299	hypothetical (methyltransferase)
gene_11309	354390	expressed protein	-	-	-	4.981	1.18e-45	0.569396	0.668038	2.17821	6.43643e-06	2.83328	2.13e-20	-1.6259	0.0305904	-4.4394	4.9e-19	NA	NA	NA	NA	NA	NA	NA	NA	NA	2.98754	4.60719	2.65613	7.2625	hypothetical
gene_11311	354393	expressed protein	Yes	-	-	-1.84509	0.0322641	-1.19135	0.324793	2.06955	0.00105311	-3.87149	8.04e-14	-3.28758	1.29e-07	0.628653	0.613542	NA	NA	NA	NA	NA	NA	NA	NA	NA	2.43601	5.49547	3.38943	2.05627	hypothetical
gene_11312	354394	family 1 glycosyl hydrolase	-	PF00232	Glycosyl hydrolase family 1	-1.09966	0.14551	-1.21011	0.267875	2.32758	0.0004601	-3.38374	9.37e-24	-3.54961	0.00010553	-0.141578	0.880352	hydrolase activity, hydrolyzing O-glycosyl compounds;carbohydrate metabolic process;beta-glucosidase activity	molecular_function;biological_process;molecular_function	2933;4143;6082	3.2.1.21;3.2.1.21;3.2.1.21	Beta-glucosidase.;Beta-glucosidase.;Beta-glucosidase.	Hydrolysis of terminal, non-reducing beta-D-glucose residues with release of beta-D-glucose.;Hydrolysis of terminal, non-reducing beta-D-glucose residues with release of beta-D-glucose.;Hydrolysis of terminal, non-reducing beta-D-glucose residues with release of beta-D-glucose.	Starch and sucrose metabolism;Cyanoamino acid metabolism;Flavonoids, stilbene and lignin biosynthesis	Metabolism of Complex Carbohydrates;Metabolism of Other Amino Acids;Biosynthesis of Secondary Metabolites	METABOLIC;METABOLIC;METABOLIC	4.63864	8.37056	5.7539	4.95454	metabolism: Carbon (carbohydrates)
gene_11313	354397	putative beta-mannosidase B	-	PF00703;PF17786	Glycosyl hydrolases family 2;Mannosidase Ig-CBM-like domain	1.01032	0.0917774	1.55956	0.123931	4.49692	1.01338e-21	-3.4471	1.87e-24	-2.95067	0.0165516	0.521368	0.723622	hydrolase activity, hydrolyzing O-glycosyl compounds;carbohydrate metabolic process;beta-mannosidase activity	molecular_function;biological_process;molecular_function	2933;4143;2945	3.2.1.25	Beta-mannosidase.	Hydrolysis of terminal, non-reducing beta-D-mannose residues in beta-D-mannosides.	N-Glycan degradation	Metabolism of Complex Carbohydrates	METABOLIC	5.15697	8.50839	3.97476	4.99039	metabolism: Carbon (carbohydrates)
gene_11314	405665	expressed protein	Yes	-	-	13.3628	2.2e-23	13.6491	1.58e-25	14.4609	2.10763e-28	-1.0637	0.0480885	-0.827208	0.116854	0.253691	0.717276	NA	NA	NA	NA	NA	NA	NA	NA	NA	9.07853	9.82319	0	8.51297	hypothetical
gene_11355	354456	NADP-dependent oxidoreductase domain-containing protein	-	PF00248	Aldo-keto reductase family	2.05769	3.62e-07	1.48984	0.00136004	3.44245	3.38694e-16	-1.34757	0.00199649	-1.96513	6.1e-06	-0.601266	0.232578	NA	NA	NA	NA	NA	NA	NA	NA	NA	7.45335	9.34232	5.96936	7.89814	hypothetical
gene_11367	105077	putative urease	-	PF00449;PF00547;PF00699;PF01979	Urease alpha-subunit- N-terminal domain;Urease- gamma subunit;Urease beta subunit;Amidohydrolase family	3.3922	4.57e-20	1.94211	8.23e-05	2.83832	7.41276e-13	0.590829	0.074511	-0.911865	0.0447575	-1.48231	5.22e-05	nitrogen compound metabolic process;urease activity;nickel ion binding;hydrolase activity;hydrolase activity, acting on carbon-nitrogen (but not peptide) bonds;urea metabolic process	biological_process;molecular_function;molecular_function;molecular_function;molecular_function;biological_process	4924;6649;9444;9985;10005;11887	3.5.1.5;3.5.1.5;3.5.1.5	Urease.;Urease.;Urease.	Urea + H(2)O = CO(2) + 2 NH(3).;Urea + H(2)O = CO(2) + 2 NH(3).;Urea + H(2)O = CO(2) + 2 NH(3).	Purine metabolism;Atrazine degradation;Urea cycle and metabolism of amino groups	Nucleotide Metabolism;Biodegradation of Xenobiotics;Amino Acid Metabolism	METABOLIC;METABOLIC;METABOLIC	5.8572	6.96107	3.80265	7.32619	metabolism: Carbon (aa)
gene_11407	105492	hypothetical protein	Yes	-	-	0.967573	0.246377	1.91624	0.00123992	2.53204	7.04361e-07	-1.51109	0.000722068	-0.638525	0.115592	0.903391	0.101839	NA	NA	NA	NA	NA	NA	NA	NA	NA	5.73557	6.31156	3.80182	4.65868	hypothetical
gene_11409	105502	Ferric reductase NAD binding domain-domain containing protein	-	PF01794;PF08022;PF08030	Ferric reductase like transmembrane component;FAD-binding domain;Ferric reductase NAD binding domain	0.720435	0.0829426	1.53798	2.51e-07	2.2106	9.03858e-18	-1.45398	8.68e-07	-0.691729	0.0151876	0.785774	0.0280204	iron ion binding;electron transport;integral to membrane;oxidoreductase activity;FAD binding	molecular_function;biological_process;cellular_component;molecular_function;molecular_function	3721;4283;9321;9710;23919	NA	NA	NA	NA	NA	NA	6.33361	6.9719	4.78605	5.38181	misc. cell (electron transport)
gene_11477	354947	expressed protein	-	-	-	2.86249	2.02e-05	1.88614	0.0225223	2.53738	0.00081962	0.354428	0.473987	-0.667937	0.25009	-0.996844	0.00548231	NA	NA	NA	NA	NA	NA	NA	NA	NA	4.5558	4.9897	2.73812	5.28274	hypothetical
gene_11480	298317	Cytochrome P450	Yes	PF00067	Cytochrome P450	3.67555	1.44e-16	4.03079	2.71e-22	3.19955	1.23892e-11	0.507954	0.134275	0.809393	0.0087498	0.323191	0.346573	monooxygenase activity;iron ion binding;electron transport;heme binding;unspecific monooxygenase activity	molecular_function;molecular_function;biological_process;molecular_function;molecular_function	2888;3721;4283;12251;23642	1.14.14.1;1.14.14.1;1.14.14.1	Unspecific monooxygenase.;Unspecific monooxygenase.;Unspecific monooxygenase.	RH + reduced flavoprotein + O(2) = ROH + oxidized flavoprotein + H(2)O.;RH + reduced flavoprotein + O(2) = ROH + oxidized flavoprotein + H(2)O.;RH + reduced flavoprotein + O(2) = ROH + oxidized flavoprotein + H(2)O.	Tryptophan metabolism;Fatty acid metabolism;gamma-Hexachlorocyclohexane degradation	Amino Acid Metabolism;Lipid Metabolism;Biodegradation of Xenobiotics	METABOLIC;METABOLIC;METABOLIC	5.48518	4.58163	1.69991	4.9855	CYP (benzene hexachloride or tryptophan degradation)
gene_11514	106606	expressed protein	-	-	-	0.130643	0.941971	-0.0426421	0.984476	2.40486	0.00406862	-2.21519	0.00136949	-2.4631	3.44e-06	-0.212353	0.884628	NA	NA	NA	NA	NA	NA	NA	NA	NA	3.31699	5.78632	2.98222	2.92826	hypothetical
gene_11748	405937	expressed protein	Yes	-	-	1.68769	0.082561	3.30528	4.2e-08	2.51011	0.0073138	-0.786609	0.464226	0.779233	0.542841	1.59836	0.0356967	NA	NA	NA	NA	NA	NA	NA	NA	NA	4.36795	3.41984	1.69314	2.65586	hypothetical
gene_11790	356095	Lactonase%2C 7-bladed beta-propeller-domain containing protein	Yes	PF10282	Lactonase- 7-bladed beta-propeller	0.265758	0.694191	0.484634	0.479584	2.00693	6.50401e-05	-1.70617	1.2e-05	-1.53681	9.18e-05	0.192736	0.688907	NA	NA	NA	NA	NA	NA	NA	NA	NA	5.32475	6.7275	4.7109	4.94417	hypothetical
gene_118	311862	Acyl-CoA N-acyltransferase	-	PF13302	Acetyltransferase GNAT domain	0.38263	0.789894	2.83918	0.000251956	2.76219	0.000459287	-2.32892	1.43e-06	0.0608567	0.951119	2.40682	3.95e-08	N-acetyltransferase activity;metabolic process	molecular_function;biological_process	5765;5830	NA	NA	NA	NA	NA	NA	5.11703	5.01463	2.28528	2.74253	misc. cell (post-translational modification)
gene_11811	110900	expressed protein	-	-	-	1.79444	0.0852679	1.71577	0.0511662	4.82332	2.51118e-18	-3.03583	2.8e-06	-3.13332	5.01e-09	-0.0953165	0.946458	NA	NA	NA	NA	NA	NA	NA	NA	NA	2.26142	4.99662	1.05079	2.15138	hypothetical
gene_11812	373782	hypothetical protein	Yes	PF01565;PF08031	FAD binding domain;Berberine and berberine like	-0.440557	0.891752	2.56771	0.0534676	6.29979	2.113e-06	-6.69933	1.22e-05	-3.75177	1e-15	2.95392	0.0192311	oxidoreductase activity;FAD binding;catalytic activity;cytokinin dehydrogenase activity	molecular_function;molecular_function;molecular_function;molecular_function	9710;23919;2290;11420	NA	NA	NA	NA	NA	NA	2.5333	6.1377	0.863154	0.511738	metabolism: Carbon (carbohydrates, nucleotides)
gene_11877	111580	expressed protein	Yes	-	-	2.84237	5.04e-06	1.96811	7.38e-05	2.45415	0.00175618	0.422202	0.795195	-0.500953	0.837946	-0.904544	0.212571	NA	NA	NA	NA	NA	NA	NA	NA	NA	5.2162	5.29652	3.4265	5.79226	hypothetical
gene_11912	298018	Flavin containing amine oxidoreductase-domain containing protein	Yes	PF01593	Flavin containing amine oxidoreductase	3.39457	4.92e-06	2.97335	0.000832952	4.29508	0.000264575	-0.869506	0.0350175	-1.34209	0.196469	-0.455417	0.409384	electron transport;oxidoreductase activity;L-amino-acid oxidase activity	biological_process;molecular_function;molecular_function	4283;9710;934	1.4.3.2;1.4.3.2;1.4.3.2;1.4.3.2;1.4.3.2;1.4.3.2;1.4.3.2;1.4.3.2	L-amino acid oxidase.;L-amino acid oxidase.;L-amino acid oxidase.;L-amino acid oxidase.;L-amino acid oxidase.;L-amino acid oxidase.;L-amino acid oxidase.;L-amino acid oxidase.	An L-amino acid + H(2)O + O(2) = a 2-oxo acid + NH(3) + H(2)O(2).;An L-amino acid + H(2)O + O(2) = a 2-oxo acid + NH(3) + H(2)O(2).;An L-amino acid + H(2)O + O(2) = a 2-oxo acid + NH(3) + H(2)O(2).;An L-amino acid + H(2)O + O(2) = a 2-oxo acid + NH(3) + H(2)O(2).;An L-amino acid + H(2)O + O(2) = a 2-oxo acid + NH(3) + H(2)O(2).;An L-amino acid + H(2)O + O(2) = a 2-oxo acid + NH(3) + H(2)O(2).;An …	Valine, leucine and isoleucine degradation;Phenylalanine, tyrosine and tryptophan biosynthesis;Alanine and aspartate metabolism;Phenylalanine metabolism;Methionine metabolism;Tryptophan metabolism;Tyrosine metabolism;Alkaloid biosynthesis I	Amino Acid Metabolism;Amino Acid Metabolism;Amino Acid Metabolism;Amino Acid Metabolism;Amino Acid Metabolism;Amino Acid Metabolism;Amino Acid Metabolism;Biosynthesis of Secondary Metabolites	METABOLIC;METABOLIC;METABOLIC;METABOLIC;METABOLIC;METABOLIC;METABOLIC;METABOLIC	5.79038	7.25722	2.54499	6.26255	metabolism: Carbon (aa)
gene_12044	406167	expressed protein	Yes	-	-	-0.295258	0.747046	0.897898	0.167735	2.55686	9.28737e-08	-2.82537	4.69e-09	-1.67447	0.000402447	1.16536	0.0514993	NA	NA	NA	NA	NA	NA	NA	NA	NA	3.96089	5.53982	3.1032	2.76219	hypothetical
gene_12143	358526	Glycoside hydrolase superfamily	-	PF00150	Cellulase glycosyl hydrolase family 5	3.01997	5e-06	2.33371	0.0015444	5.26548	2.89651e-17	-2.20886	3.06e-07	-2.94337	9.88e-13	-0.717255	0.142161	hydrolase activity, hydrolyzing O-glycosyl compounds;carbohydrate metabolic process;glucan 1,3-beta-glucosidase activity	molecular_function;biological_process;molecular_function	2933;4143;2744	3.2.1.58	Glucan 1,3-beta-glucosidase.	Successive hydrolysis of beta-D-glucose units from the non-reducing ends of 1,3-beta-D-glucans, releasing alpha-glucose.	Starch and sucrose metabolism	Metabolism of Complex Carbohydrates	METABOLIC	6.07206	8.89287	3.52183	6.60589	metabolism: Carbon (carbohydrates)
gene_12158	116230	S-adenosyl-L-methionine-dependent methyltransferase	-	PF13489	Methyltransferase domain	1.66666	0.00101777	0.894739	0.253	2.74337	7.91975e-06	-1.04037	0.0859995	-1.86206	0.0047199	-0.804202	0.171264	NA	NA	NA	NA	NA	NA	NA	NA	NA	4.25882	5.94993	3.46612	4.85124	hypothetical
gene_12186	382293	expressed protein	-	-	-	6.13806	0.000440091	4.15584	0.251999	6.2853	0.000676669	-0.0972619	0.940527	-2.15664	0.200333	-2.02004	0.11954	NA	NA	NA	NA	NA	NA	NA	NA	NA	0.640796	1.8285	0.0965351	1.73818	hypothetical
gene_12198	267157	Cytochrome P450	-	PF00067	Cytochrome P450	5.27277	0.00011154	4.77972	0.00325013	4.90157	0.00316623	0.414583	0.749406	-0.137078	0.964118	-0.535343	0.672042	monooxygenase activity;iron ion binding;electron transport;heme binding	molecular_function;molecular_function;biological_process;molecular_function	2888;3721;4283;12251	NA	NA	NA	NA	NA	NA	1.48418	1.85012	0.0535012	1.87731	CYP
gene_122	268072	Domain of unknown function (DUF3328)-domain containing protein	-	PF11807	Domain of unknown function DUF3328	1.64567	0.129013	5.37468	4.73e-17	2.68807	0.00108299	-1.03638	0.0803016	2.65847	1.82e-30	3.73434	1.33e-19	NA	NA	NA	NA	NA	NA	NA	NA	NA	7.64995	5.00148	2.17589	3.67847	hypothetical
gene_12231	358680	expressed protein	-	-	-	-0.978529	0.124735	0.235957	0.779557	2.1502	3.58735e-07	-3.07781	2.16e-19	-1.9326	6.94e-14	1.17186	0.0046636	NA	NA	NA	NA	NA	NA	NA	NA	NA	4.45148	6.2633	4.08979	3.11056	hypothetical
gene_12233	283356	Pectate lyase	Yes	PF03211	Pectate lyase	-1.16794	0.484851	-1.64572	0.33474	2.41528	0.00959566	-3.55125	8.93e-08	-4.08625	9.22e-11	-0.507102	0.767939	extracellular region;pectate lyase activity	cellular_component;molecular_function	3782;13432	4.2.2.2	Pectate lyase.	Eliminative cleavage of pectate to give oligosaccharides with 4-deoxy- alpha-D-gluc-4-enuronosyl groups at their non-reducing ends.	Pentose and glucuronate interconversions	Carbohydrate Metabolism	METABOLIC	0.675991	3.61523	1.39691	0.396525	metabolism: Carbon (carbohydrates)
gene_12293	374005	metalloprotease 1 precursor	Yes	PF05572	Pregnancy-associated plasma protein-A	1.90346	0.000491549	0.133876	0.932567	2.05183	2.11569e-05	-0.110713	0.802683	-1.93112	0.0617924	-1.79961	0.061692	NA	NA	NA	NA	NA	NA	NA	NA	NA	6.88845	9.14031	6.86329	8.80927	hypothetical
gene_12310	406439	Glycoside hydrolase superfamily	Yes	PF16499;PF17801	Alpha galactosidase A;Alpha galactosidase C-terminal beta sandwich domain	-2.77395	0.48829	-0.368444	0.930189	4.83833	1.0126e-07	-7.60087	6.03e-08	-5.32589	9.22e-11	2.38594	0.47393	hydrolase activity, hydrolyzing O-glycosyl compounds;carbohydrate metabolic process;alpha-galactosidase activity	molecular_function;biological_process;molecular_function	2933;4143;2936	3.2.1.22;3.2.1.22;3.2.1.22;3.2.1.22	Alpha-galactosidase.;Alpha-galactosidase.;Alpha-galactosidase.;Alpha-galactosidase.	Melibiose + H(2)O = galactose + glucose.;Melibiose + H(2)O = galactose + glucose.;Melibiose + H(2)O = galactose + glucose.;Melibiose + H(2)O = galactose + glucose.	Galactose metabolism;Glycerolipid metabolism;Globoside metabolism;Sphingoglycolipid metabolism	Carbohydrate Metabolism;Metabolism of Complex Lipids;Metabolism of Complex Lipids;Metabolism of Complex Lipids	METABOLIC;METABOLIC;METABOLIC;METABOLIC	0.330745	3.39412	0.235784	0.0409824	metabolism: Carbon (carbohydrates)
gene_12329	311152	expressed protein	-	-	-	2.28582	0.000360018	3.26735	1.13e-08	2.4912	0.000138378	-0.16393	0.741713	0.755205	0.0379845	0.935665	0.000569583	intracellular;anti-apoptosis;nucleic acid binding;zinc ion binding	cellular_component;biological_process;molecular_function;molecular_function	3827;5022;2175;5939	NA	NA	NA	NA	NA	NA	6.20724	5.29147	3.32064	5.0496	misc. cell (DNA)
gene_12339	396218	expressed protein	Yes	-	-	2.2213	0.00554389	0.121883	0.952072	2.45068	0.00140431	-0.209567	0.791814	-2.36302	0.000371535	-2.13645	0.00160873	NA	NA	NA	NA	NA	NA	NA	NA	NA	3.88421	5.50416	3.40823	5.62549	hypothetical
gene_12348	356834	hypothetical protein	Yes	PF15892	BNR repeat-containing family member	-1.14586	0.281175	0.666432	0.720459	3.66876	6.96513e-18	-4.77821	1.3e-19	-3.01384	0.0366314	1.78598	0.179043	NA	NA	NA	NA	NA	NA	NA	NA	NA	1.89738	4.90334	1.69457	0.942731	hypothetical
gene_12368	356864	SMP-30/Gluconolactonase/LRE-like region	-	PF08450	SMP-30-Gluconolactonase-LRE-like region	-0.0786764	0.875313	0.338102	0.605151	2.50061	6.41199e-10	-2.54092	1.94e-14	-2.17626	1.16e-08	0.384021	0.348191	gluconolactonase activity	molecular_function	2747	3.1.1.17;3.1.1.17;3.1.1.17	Gluconolactonase.;Gluconolactonase.;Gluconolactonase.	D-glucono-1,5-lactone + H(2)O = D-gluconate.;D-glucono-1,5-lactone + H(2)O = D-gluconate.;D-glucono-1,5-lactone + H(2)O = D-gluconate.	Caprolactam degradation;Ascorbate and aldarate metabolism;Pentose phosphate pathway	Biodegradation of Xenobiotics;Carbohydrate Metabolism;Carbohydrate Metabolism	METABOLIC;METABOLIC;METABOLIC	5.84693	7.93055	5.47169	5.29438	metabolism: Carbon (carbohydrates)
gene_12407	406096	hypothetical protein	-	-	-	3.70965	9.76e-08	5.96467	1.7e-60	5.77105	6.37326e-50	-2.02532	0.0552692	0.170271	0.822521	2.21785	0.0338586	NA	NA	NA	NA	NA	NA	NA	NA	NA	9.79886	9.5754	3.70122	7.01126	hypothetical
gene_12412	113007	expressed protein	-	-	-	3.21024	2.4e-27	1.99767	6.42e-08	2.48274	2.04854e-16	0.762864	8.49e-05	-0.502431	0.166317	-1.24513	3.26e-06	NA	NA	NA	NA	NA	NA	NA	NA	NA	5.94071	6.43541	3.95307	7.02608	hypothetical
gene_12454	267266	MFS peptide transporter	-	PF00854	POT family	3.35983	2.82e-25	1.95693	0.00962887	2.09465	3.67497e-10	1.29986	1.69e-11	-0.152579	0.952417	-1.43335	0.15368	transporter activity;oligopeptide transport;membrane	molecular_function;biological_process;cellular_component	3546;4970;9320	NA	NA	NA	NA	NA	NA	7.74967	8.3271	6.13387	9.4769	transporter (peptides)
gene_12495	359665	hypothetical protein	Yes	PF00732;PF05199	GMC oxidoreductase	-0.0781054	0.942579	0.604017	0.415136	2.07593	0.00215587	-2.11845	0.00187912	-1.4889	0.0395629	0.647448	0.392647	oxidoreductase activity, acting on CH-OH group of donors;FAD binding;alcohol metabolic process;choline dehydrogenase activity	molecular_function;molecular_function;biological_process;molecular_function	9821;23919;4234;6431	1.1.99.1	Choline dehydrogenase.	Choline + acceptor = betaine aldehyde + reduced acceptor.	Glycine, serine and threonine metabolism	Amino Acid Metabolism	METABOLIC	2.24675	3.34643	1.77458	1.55215	metabolism: Carbon (aa)
gene_12506	406109	expressed protein	-	PF05730	CFEM domain	2.98736	4.47e-15	2.37776	1e-07	2.57209	9.97131e-10	0.452534	0.121555	-0.210658	0.748423	-0.641852	0.0353086	NA	NA	NA	NA	NA	NA	NA	NA	NA	7.30655	7.51583	4.74537	7.87891	Fungal cell wall protein that is toxic to plants (host-pathogen interactions)
gene_12568	283077	hypothetical protein	Yes	PF00732;PF05199	GMC oxidoreductase	0.703992	0.68687	4.29605	3.14e-10	3.83185	1.57047e-07	-3.03968	1.7e-08	0.44792	0.468934	3.50066	3.67e-13	oxidoreductase activity, acting on CH-OH group of donors;FAD binding;alcohol metabolic process;choline dehydrogenase activity	molecular_function;molecular_function;biological_process;molecular_function	9821;23919;4234;6431	1.1.99.1	Choline dehydrogenase.	Choline + acceptor = betaine aldehyde + reduced acceptor.	Glycine, serine and threonine metabolism	Amino Acid Metabolism	METABOLIC	4.19392	3.74336	0.769066	1.10541	metabolism: Carbon (aa)
gene_12570	299002	General substrate transporter	-	PF00083	Sugar and other transporter	1.64992	0.22669	2.486	0.146306	4.55868	0.000175638	-2.87144	3.77e-22	-2.08348	0.0564552	0.806337	0.420695	sugar:hydrogen symporter activity;carbohydrate transport;membrane;transporter activity;transport;integral to membrane	molecular_function;biological_process;cellular_component;molecular_function;biological_process;cellular_component	3642;6276;9320;3546;4927;9321	NA	NA	NA	NA	NA	NA	8.7668	11.1096	5.85382	8.13988	transporter (sugar:hydrogen symporter)
gene_12571	357713	glycoside hydrolase family 35 protein	Yes	PF01301;PF10435;PF13363;PF13364	Glycosyl hydrolases family 35;Beta-galactosidase- domain 2;Beta-galactosidase- domain 3;Beta-galactosidase jelly roll domain	1.04477	0.16116	1.5572	0.025125	3.93763	1.1282e-14	-2.87371	1.46e-15	-2.39474	7.39e-12	0.496769	0.328269	beta-galactosidase activity;carbohydrate metabolic process;beta-galactosidase complex	molecular_function;biological_process;cellular_component	2943;4143;6938	3.2.1.23;3.2.1.23;3.2.1.23;3.2.1.23;3.2.1.23	Beta-galactosidase.;Beta-galactosidase.;Beta-galactosidase.;Beta-galactosidase.;Beta-galactosidase.	Hydrolysis of terminal, non-reducing beta-D-galactose residues in beta-D-galactosides.;Hydrolysis of terminal, non-reducing beta-D-galactose residues in beta-D-galactosides.;Hydrolysis of terminal, non-reducing beta-D-galactose residues in beta-D-galactosides.;Hydrolysis of terminal, non-reducing beta-D-galactose residues in beta-D-galactosides.;Hydrolysis of terminal, non-reducing beta-D-galacto…	Glycosaminoglycan degradation;Galactose metabolism;N-Glycan degradation;Glycerolipid metabolism;Sphingoglycolipid metabolism	Metabolism of Complex Carbohydrates;Carbohydrate Metabolism;Metabolism of Complex Carbohydrates;Metabolism of Complex Lipids;Metabolism of Complex Lipids	METABOLIC;METABOLIC;METABOLIC;METABOLIC;METABOLIC	2.96329	5.13884	1.58494	2.39871	metabolism: Carbon (carbohydrates)
gene_12657	283393	endoglucanase	Yes	PF00150;PF00734	Cellulase glycosyl hydrolase family 5;Fungal cellulose binding domain	-3.49011	0.0538643	-1.50678	0.541933	4.07098	0.00689995	-7.51863	1.81e-11	-5.58746	8.52e-07	1.95405	0.253621	hydrolase activity, hydrolyzing O-glycosyl compounds;extracellular region;carbohydrate metabolic process;cellulose binding;cellulase activity	molecular_function;cellular_component;biological_process;molecular_function;molecular_function	2933;3782;4143;13137;6429	3.2.1.4	Cellulase.	Endohydrolysis of 1,4-beta-D-glucosidic linkages in cellulose.	Starch and sucrose metabolism	Metabolism of Complex Carbohydrates	METABOLIC	4.62711	10.5308	5.62466	2.687	metabolism: Carbon (carbohydrates)
gene_12698	359338	GMC oxidoreductase-domain containing protein	-	PF00732;PF05199	GMC oxidoreductase	4.676	2.36e-16	3.50685	1.32e-06	4.0757	1.0473e-07	0.618839	0.292939	-0.590046	0.558485	-1.19271	0.00461607	oxidoreductase activity, acting on CH-OH group of donors;FAD binding;alcohol metabolic process;alcohol oxidase activity	molecular_function;molecular_function;biological_process;molecular_function	9821;23919;4234;22049	1.1.3.13	Alcohol oxidase.	A primary alcohol + O(2) = an aldehyde + H(2)O(2).	Methane metabolism	Energy Metabolism	METABOLIC	3.15224	3.58749	0.641455	4.16657	metabolism: Carbon (methane)
gene_12708	369383	hypothetical protein	-	PF01593	Flavin__containing__amine__oxidoreductase	2.18451	0.00931289	1.9555	0.0431425	2.50139	2.39811e-05	-0.279264	0.751696	-0.562829	0.655696	-0.256089	0.837689	electron transport;oxidoreductase activity	biological_process;molecular_function	4283;9710	NA	NA	NA	NA	NA	NA	3.97457	4.6592	2.12819	4.12575	metabolism: Nitrogen (produces ammonium)
gene_12817	361162	expressed protein	Yes	-	-	-0.603194	0.730289	0.156315	0.945386	3.67167	4.29207e-05	-4.28001	1.81e-06	-3.54336	8.37e-05	0.73832	0.643085	NA	NA	NA	NA	NA	NA	NA	NA	NA	1.76665	4.58417	1.98197	1.00904	hypothetical
gene_12866	382634	aquaporin 1	-	PF00230	Major intrinsic protein	3.35878	1.84e-13	1.79884	3.39e-07	2.29579	6.40927e-11	1.09379	0.00653987	-0.515721	0.0756879	-1.58906	5.46e-05	transporter activity;transport;membrane	molecular_function;biological_process;cellular_component	3546;4927;9320	NA	NA	NA	NA	NA	NA	6.33691	6.79412	4.45589	7.61859	transporter (unknown)
gene_12867	361874	expressed protein	Yes	-	-	-0.868345	0.634376	2.27714	0.00937815	2.65533	0.00119432	-3.50144	2.11e-05	-0.394012	0.624603	3.12651	0.000371398	NA	NA	NA	NA	NA	NA	NA	NA	NA	4.54049	4.87797	2.07958	1.40394	hypothetical
gene_12868	406598	expressed protein	Yes	-	-	4.64374	0.0371147	3.83844	0.126449	5.48877	0.000900919	-0.770167	0.596607	-1.58404	0.241343	-0.818843	0.655513	NA	NA	NA	NA	NA	NA	NA	NA	NA	1.76398	3.05368	0	1.76599	hypothetical
gene_12874	361889	hexose transporter	-	PF00083	Sugar and other transporter	-0.537286	0.508867	-0.468652	0.691366	2.10952	0.000946195	-2.60541	2.12e-11	-2.58986	0.000735466	0.0368813	0.966333	sugar:hydrogen symporter activity;carbohydrate transport;membrane;transporter activity;transport;integral to membrane	molecular_function;biological_process;cellular_component;molecular_function;biological_process;cellular_component	3642;6276;9320;3546;4927;9321	NA	NA	NA	NA	NA	NA	5.93964	8.48662	6.20604	5.78618	transporter (sugar)
gene_1294	56656	Glycoside hydrolase superfamily	-	PF00933;PF01915;PF07691;PF14310	Glycosyl hydrolase family 3 N terminal domain;Glycosyl hydrolase family 3 C-terminal domain;PA14 domain;Fibronectin type III-like domain	0.744923	0.681503	2.39303	0.193504	4.98453	4.02311e-05	-4.19932	2.44e-21	-2.60261	0.0241722	1.62002	0.187238	hydrolase activity, hydrolyzing O-glycosyl compounds;carbohydrate metabolic process;beta-glucosidase activity	molecular_function;biological_process;molecular_function	2933;4143;6082	3.2.1.21;3.2.1.21;3.2.1.21	Beta-glucosidase.;Beta-glucosidase.;Beta-glucosidase.	Hydrolysis of terminal, non-reducing beta-D-glucose residues with release of beta-D-glucose.;Hydrolysis of terminal, non-reducing beta-D-glucose residues with release of beta-D-glucose.;Hydrolysis of terminal, non-reducing beta-D-glucose residues with release of beta-D-glucose.	Starch and sucrose metabolism;Cyanoamino acid metabolism;Flavonoids, stilbene and lignin biosynthesis	Metabolism of Complex Carbohydrates;Metabolism of Other Amino Acids;Biosynthesis of Secondary Metabolites	METABOLIC;METABOLIC;METABOLIC	6.59851	9.56003	3.97136	5.12708	metabolism: Carbon (carbohydrates)
gene_1305	315135	expressed protein	-	-	-	3.13437	5.15e-06	1.65625	0.269613	3.02524	0.00063243	0.130611	0.889336	-1.37287	0.315273	-1.49542	0.10111	NA	NA	NA	NA	NA	NA	NA	NA	NA	2.17382	3.37697	0.804996	3.5976	hypothetical
gene_1571	316023	hypothetical protein	Yes	-	-	-1.48213	0.0282729	2.75947	0.0400657	2.29746	0.000198904	-3.7479	1.13e-29	0.445792	0.836721	4.21325	4.17e-06	NA	NA	NA	NA	NA	NA	NA	NA	NA	10.2778	10.1859	7.58224	6.31907	hypothetical
gene_1611	286121	Concanavalin A-like lectin/glucanase domain-containing protein	Yes	PF01670	Glycosyl hydrolase family 12	-1.34064	0.116537	-0.605243	0.663225	3.64246	9.25202e-09	-4.9482	1.37e-26	-4.26019	3.44e-07	0.701435	0.417166	polysaccharide catabolic process;cellulase activity;xyloglucan-specific endo-beta-1,4-glucanase activity	biological_process;molecular_function;molecular_function	267;6429;16772	NA	NA	NA	NA	NA	NA	2.94672	7.02693	3.384	2.42728	metabolism: Carbon (carbohydrates)
gene_1636	384367	hypothetical protein	-	-	-	2.0162	0.000145939	2.22768	1.58e-05	2.51969	1.52268e-07	-0.475488	0.385435	-0.309417	0.739656	0.182676	0.796698	NA	NA	NA	NA	NA	NA	NA	NA	NA	7.01889	7.26158	4.92847	6.62443	hypothetical
gene_1679	316380	expressed protein	-	-	-	-0.604829	0.898714	-0.537208	0.919185	4.50356	0.000147777	-4.89702	7.24e-05	-5.08216	1.83e-05	0.0313094	0.994814	NA	NA	NA	NA	NA	NA	NA	NA	NA	0.638149	3.45008	0.545372	0.928183	hypothetical
gene_1682	301429	NADP-dependent oxidoreductase domain-containing protein	-	PF00248	Aldo-keto reductase family	-0.502963	0.436383	1.20561	0.0211393	2.11835	8.66995e-07	-2.59088	5.14e-26	-0.928277	1.65e-05	1.68161	6.69e-10	glycerol 2-dehydrogenase (NADP+) activity	molecular_function	22360	1.1.1.156	Glycerol 2-dehydrogenase (NADP+).	Glycerol + NADP(+) = glycerone + NADPH.	Glycerolipid metabolism	Metabolism of Complex Lipids	METABOLIC	7.93583	8.94308	6.57522	5.59712	metabolism: Carbon (lipids)
gene_1684	316390	Protein of unknown function (DUF3445)-domain containing protein	-	PF11927	Protein of unknown function DUF3445	3.20298	3.57e-32	1.9276	2.18e-16	2.01096	2.6985e-15	1.22714	5.04e-06	-0.100121	0.869113	-1.30742	8.24e-07	NA	NA	NA	NA	NA	NA	NA	NA	NA	6.204	6.26502	4.2777	7.30312	hypothetical
gene_1736	413426	Glycoside hydrolase superfamily	-	PF00933;PF01915;PF07691;PF14310	Glycosyl hydrolase family 3 N terminal domain;Glycosyl hydrolase family 3 C-terminal domain;PA14 domain;Fibronectin type III-like domain	-0.0971617	0.902397	0.626486	0.423008	2.73389	2.17084e-07	-2.79193	7.24e-17	-2.12025	3.5e-08	0.691204	0.0498617	hydrolase activity, hydrolyzing O-glycosyl compounds;carbohydrate metabolic process;beta-glucosidase activity	molecular_function;biological_process;molecular_function	2933;4143;6082	3.2.1.21;3.2.1.21;3.2.1.21	Beta-glucosidase.;Beta-glucosidase.;Beta-glucosidase.	Hydrolysis of terminal, non-reducing beta-D-glucose residues with release of beta-D-glucose.;Hydrolysis of terminal, non-reducing beta-D-glucose residues with release of beta-D-glucose.;Hydrolysis of terminal, non-reducing beta-D-glucose residues with release of beta-D-glucose.	Starch and sucrose metabolism;Cyanoamino acid metabolism;Flavonoids, stilbene and lignin biosynthesis	Metabolism of Complex Carbohydrates;Metabolism of Other Amino Acids;Biosynthesis of Secondary Metabolites	METABOLIC;METABOLIC;METABOLIC	6.3846	8.34195	5.59766	5.73574	metabolism: Carbon (carbohydrates)
gene_1747	399148	hypothetical protein	Yes	-	-	4.69111	0.0204951	6.91529	9.38e-07	6.47075	3.14549e-05	-1.75343	0.0712739	0.454712	0.772797	2.21375	0.00569271	NA	NA	NA	NA	NA	NA	NA	NA	NA	3.19364	2.78681	0.146163	1.79353	hypothetical
gene_1770	62703	hypothetical protein	-	-	-	6.47187	1.24e-32	2.18559	0.0235051	5.05091	1.64703e-17	1.46115	0.000368574	-2.88276	4.03e-10	-4.3205	8.91e-26	5-methyltetrahydropteroyltriglutamate-homocysteine S-methyltransferase activity;methionine biosynthetic process	molecular_function;biological_process	2337;6695	NA	NA	NA	NA	NA	NA	1.70241	4.09384	0.555754	5.31507	hypothetical
gene_182	312046	hypothetical protein	-	-	-	1.82332	0.000530479	2.15184	0.00409625	4.2412	1.13352e-15	-2.38196	2.89e-09	-2.10291	0.0515429	0.298319	0.699308	NA	NA	NA	NA	NA	NA	NA	NA	NA	5.88356	8.04768	3.86519	5.67458	hypothetical
gene_1875	316802	30 kDa heat shock protein	-	PF00011	Hsp20-alpha crystallin family	-0.536843	0.810285	0.536488	0.821903	3.40903	0.000349864	-4.02956	4.65e-08	-2.88368	1.97e-06	1.09377	0.419263	NA	NA	NA	NA	NA	NA	NA	NA	NA	2.07963	4.67507	1.35248	1.26265	stress (hsp)
gene_1891	316821	HSP20-like chaperone	-	PF00011	Hsp20-alpha__crystallin__family	-1.2954	0.691958	1.66888	0.261237	4.44129	7.27611e-09	-5.69311	4.97e-08	-2.79542	1.81e-05	2.92049	0.0924569	NA	NA	NA	NA	NA	NA	NA	NA	NA	2.26117	4.58659	1.15577	0.59484	stress (hsp)
gene_1899	270351	30 kDa heat shock protein	-	PF00011	Hsp20-alpha crystallin family	1.55919	0.0814578	3.10406	4.85e-06	3.94708	7.13856e-10	-2.35939	2.49e-06	-0.863444	0.214357	1.52039	0.00345746	NA	NA	NA	NA	NA	NA	NA	NA	NA	4.3581	5.063	1.5284	2.83737	stress (hsp)
gene_1906	64635	expressed protein	-	-	-	0.793059	0.127504	1.71013	8.05e-07	2.03082	7.28466e-08	-1.20224	0.000937256	-0.342908	0.472139	0.881963	0.0117127	NA	NA	NA	NA	NA	NA	NA	NA	NA	5.1352	5.2497	3.36097	4.19617	hypothetical
gene_1911	370320	putative pectate lyase A	Yes	PF00544	Pectate lyase	-0.810511	0.445744	-0.942661	0.458164	4.78532	1.26975e-28	-5.62504	3.08e-36	-5.74589	7.48e-13	-0.170494	0.910009	pectate lyase activity	molecular_function	13432	4.2.2.2	Pectate lyase.	Eliminative cleavage of pectate to give oligosaccharides with 4-deoxy- alpha-D-gluc-4-enuronosyl groups at their non-reducing ends.	Pentose and glucuronate interconversions	Carbohydrate Metabolism	METABOLIC	2.42185	8.16449	3.32017	2.47559	metabolism: Carbon (carbohydrates)
gene_1961	375481	Protein of unknown function (DUF3533)-domain containing protein	-	PF12051	Protein of unknown function DUF3533	1.10431	0.221096	3.46837	4.6e-10	3.1424	2.93299e-05	-2.00853	0.00238779	0.303999	0.824489	2.33634	4.58e-07	NA	NA	NA	NA	NA	NA	NA	NA	NA	3.83791	3.37183	1.15481	1.80419	hypothetical
gene_2097	321679	cellobiohydrolase II	Yes	PF00734;PF01341	Fungal cellulose binding domain;Glycosyl hydrolases family 6	-1.15785	0.513836	-0.232546	0.934313	5.08903	5.29447e-05	-6.20837	8.66e-13	-5.33243	6.52e-11	0.895894	0.484154	hydrolase activity, hydrolyzing O-glycosyl compounds;extracellular region;carbohydrate metabolic process;cellulose binding	molecular_function;cellular_component;biological_process;molecular_function	2933;3782;4143;13137	NA	NA	NA	NA	NA	NA	5.49625	10.8437	5.11405	4.38482	metabolism: Carbon (carbohydrates)
gene_2098	399720	Ribosomal protein S27-domain containing protein	-	PF01667	Ribosomal protein S27	-1.58987	0.396061	0.835307	0.569864	3.84252	3.78496e-08	-5.30144	7.62e-15	-3.03207	1.54e-12	2.35587	0.050695	structural constituent of ribosome;intracellular;ribosome;translation	molecular_function;cellular_component;cellular_component;biological_process	2227;3827;4025;4556	NA	NA	NA	NA	NA	NA	3.0893	6.42891	2.38384	0.71792	translation
gene_2099	321682	glycosyl hydrolase family 10 protein	Yes	PF00331	Glycosyl hydrolase family 10	1.24707	0.438021	2.02531	0.153221	8.92894	7.28831e-51	-7.68758	2.32e-48	-6.9334	1.89e-18	0.754107	0.565779	hydrolase activity, hydrolyzing O-glycosyl compounds;carbohydrate metabolic process;endo-1,4-beta-xylanase activity;regulation of endo-1,4-beta-xylanase activity;negative regulation of endo-1,4-beta-xylanase activity;positive regulation of endo-1,4-beta-xylanase activity	molecular_function;biological_process;molecular_function;biological_process;biological_process;biological_process	2933;4143;14020;24668;24669;24670	3.2.1.8	Endo-1,4-beta-xylanase.	Endohydrolysis of 1,4-beta-D-xylosidic linkages in xylans.	\N	\N	\N	1.68347	8.1219	0.343859	1.02866	metabolism: Carbon (carbohydrates)
gene_2102	420047	Glycoside hydrolase	-	PF03659	Glycosyl hydrolase family 71	1.17705	0.0146851	1.25941	0.183242	3.22379	1.2468e-25	-2.01152	1.26e-07	-1.97967	0.115592	0.0545644	0.96533	glucan endo-1,3-alpha-glucosidase activity	molecular_function	24372	3.2.1.59	Glucan endo-1,3-alpha-glucosidase.	Endohydrolysis of 1,3-alpha-D-glucosidic linkages in isolichenin, pseudonigeran and nigeran.	\N	\N	\N	4.55682	6.88979	3.69173	4.66774	metabolism: Carbon (carbohydrates)
gene_2242	376018	Glycoside hydrolase superfamily	Yes	-	-	-1.63085	0.000368107	0.0354224	0.97697	2.24265	1.54305e-22	-3.83224	7.45e-31	-2.22229	0.00303208	1.64047	0.00731972	glucan 1,3-beta-glucosidase activity	molecular_function	2744	3.2.1.58	Glucan 1,3-beta-glucosidase.	Successive hydrolysis of beta-D-glucose units from the non-reducing ends of 1,3-beta-D-glucans, releasing alpha-glucose.	Starch and sucrose metabolism	Metabolism of Complex Carbohydrates	METABOLIC	6.28007	8.71107	6.39191	4.61867	metabolism: Carbon (carbohydrates)
gene_2264	120233	Probable mannan endo-1%2C4-beta-mannosidase C	Yes	PF00150	Cellulase__glycosyl__hydrolase__family__5	-0.370197	0.804143	2.32279	0.280219	5.13085	0.000134509	-5.45438	2.26e-33	-2.81914	0.0398659	2.66601	0.0402944	hydrolase activity, hydrolyzing O-glycosyl compounds;carbohydrate metabolic process;mannan endo-1,4-beta-mannosidase activity	molecular_function;biological_process;molecular_function	2933;4143;10154	3.2.1.78	Mannan endo-1,4-beta-mannosidase.	Random hydrolysis of 1,4-beta-D-mannosidic linkages in mannans, galactomannans, glucomannans, and galactoglucomannans.	Fructose and mannose metabolism	Carbohydrate Metabolism	METABOLIC	6.32099	9.6497	3.82145	4.01614	metabolism: Carbon (carbohydrates)
gene_2265	287607	putative methyltransferase	-	PF13489	Methyltransferase domain	1.01624	0.767028	3.64088	0.0323285	4.24106	0.00029933	-3.14877	0.00525065	-0.654875	0.766582	2.56657	0.105678	sterol 24-C-methyltransferase activity	molecular_function	2304	2.1.1.41	Delta(24)-sterol C-methyltransferase.	S-adenosyl-L-methionine + 5-alpha-cholest-8,24-dien-3-beta-ol = S-adenosyl-L-homocysteine + 24-methylene-5-alpha-cholest-8-en-3-beta-ol.	\N	\N	\N	1.48594	2.10881	0.255223	0.404818	hypothetical
gene_2288	302405	hypothetical protein	Yes	-	-	5.5745	0.0278527	3.71543	NA	6.75878	0.00126579	-1.18693	0.398921	-3.16152	0.168273	-1.95908	0.421899	NA	NA	NA	NA	NA	NA	NA	NA	NA	0	2.70786	0	2.68696	hypothetical
gene_2289	322011	expressed protein	-	-	-	2.99413	7.79e-08	3.54287	2.12e-11	4.12758	7.42148e-18	-1.11473	0.00255248	-0.606239	0.227048	0.525079	0.264908	NA	NA	NA	NA	NA	NA	NA	NA	NA	4.81558	5.40039	1.6938	4.22641	hypothetical
gene_2291	420275	Glycosyl hydrolase%2C five-bladed beta-propellor domain-containing protein	Yes	PF04616;PF17851	Glycosyl__hydrolases__family__43;Beta__xylosidase__C-terminal__Concanavalin__A-like__domain	-0.212886	0.825	0.351583	0.773676	2.42861	0.000230941	-2.602	1.79e-09	-2.09023	1.82e-05	0.530157	0.304045	hydrolase activity, hydrolyzing O-glycosyl compounds;carbohydrate metabolic process;xylan 1,4-beta-xylosidase activity	molecular_function;biological_process;molecular_function	2933;4143;6653	3.2.1.37;3.2.1.37	Xylan 1,4-beta-xylosidase.;Xylan 1,4-beta-xylosidase.	Hydrolysis of 1,4-beta-D-xylans so as to remove successive D-xylose residues from the non-reducing termini.;Hydrolysis of 1,4-beta-D-xylans so as to remove successive D-xylose residues from the non-reducing termini.	Nucleotide sugars metabolism;Starch and sucrose metabolism	Nucleotide Metabolism;Metabolism of Complex Carbohydrates	METABOLIC;METABOLIC	3.50146	5.39075	2.99205	2.99034	metabolism: Carbon (carbohydrates)
gene_2376	322186	expressed protein	-	-	-	2.13257	1.78e-14	3.15019	1.05e-28	2.23764	8.23267e-22	-0.0716959	0.826696	0.892336	0.000177581	0.98624	0.000525631	NA	NA	NA	NA	NA	NA	NA	NA	NA	10.1964	9.28511	6.98931	9.05309	hypothetical
gene_2388	121987	expressed protein	Yes	-	-	3.95576	1.38e-09	3.91417	3.27e-07	3.15343	0.000459472	0.856969	0.148616	0.750747	0.456814	-0.084308	0.917263	NA	NA	NA	NA	NA	NA	NA	NA	NA	4.9851	4.2744	1.62983	4.90232	hypothetical
gene_2390	122011	expressed protein	-	PF14420	Clr5 domain	6.75082	5.59e-07	6.61735	1.7e-06	6.37707	0.000135638	0.400375	0.744462	0.217334	0.926505	-0.161776	0.869712	NA	NA	NA	NA	NA	NA	NA	NA	NA	3.06206	2.48624	0.0657887	3.07624	misc. cell (DNA)
gene_2403	122119	expressed protein	-	-	-	2.14972	0.014836	2.66537	2.17e-05	2.52746	0.00164214	-0.358105	0.701852	0.128889	0.928207	0.522092	0.494687	NA	NA	NA	NA	NA	NA	NA	NA	NA	2.2366	2.05709	0.48322	1.71268	metabolism: Carbon (carbohydrates)
gene_2404	322227	hypothetical protein	Yes	PF02225;PF04389	PA domain;Peptidase family M28	0.833277	0.103708	1.43785	0.39819	2.04399	1.37122e-07	-1.18309	2.77e-06	-0.622868	0.809275	0.571059	0.723199	proteolysis;peptidase activity	biological_process;molecular_function	4639;5905	3.4.11.15	Lysyl aminopeptidase.	Release of N-terminal lysine.	\N	\N	\N	6.03397	7.29047	5.11765	5.94868	hypothetical
gene_2406	322230	Cytochrome P450	-	PF00067	Cytochrome P450	0.954204	0.536041	-0.123045	0.972692	2.83333	0.00411292	-1.85589	0.0125677	-2.99214	0.00510321	-1.11468	0.482921	monooxygenase activity;iron ion binding;electron transport;heme binding	molecular_function;molecular_function;biological_process;molecular_function	2888;3721;4283;12251	NA	NA	NA	NA	NA	NA	0.813291	2.56287	0.607057	1.35951	CYP
gene_2465	365999	polysaccharide lyase family 1 protein	Yes	PF00544	Pectate lyase	2.72901	2.81e-05	-0.196579	0.925096	3.57871	8.76772e-09	-0.818772	0.191369	-3.7635	3.16e-09	-2.93198	1.47e-05	pectate lyase activity	molecular_function	13432	4.2.2.2	Pectate lyase.	Eliminative cleavage of pectate to give oligosaccharides with 4-deoxy- alpha-D-gluc-4-enuronosyl groups at their non-reducing ends.	Pentose and glucuronate interconversions	Carbohydrate Metabolism	METABOLIC	1.93124	5.00713	1.67605	4.02483	metabolism: Carbon (carbohydrates)
gene_2466	370743	hypothetical protein	-	-	-	7.74884	2.49e-08	4.61273	0.00698136	4.45432	7.64574e-09	3.30828	4.42e-19	0.120539	0.92865	-3.16804	1.68e-09	NA	NA	NA	NA	NA	NA	NA	NA	NA	4.85555	4.92188	1.0125	7.93078	hypothetical
gene_2503	123137	Protein of unknown function (DUF1524)-domain containing protein	Yes	PF07510	Protein of unknown function DUF1524	3.37515	0.000200467	2.33842	0.0477933	3.29918	0.000574476	0.101113	0.865743	-0.976408	0.0738291	-1.05668	0.011415	NA	NA	NA	NA	NA	NA	NA	NA	NA	3.56753	4.37402	0.931634	4.3565	hypothetical
gene_2508	400052	hypothetical protein	-	-	-	4.17223	3.47e-57	3.86012	3.96e-40	4.17146	3.28981e-31	0.0392629	0.942048	-0.325658	0.635782	-0.345059	0.341106	NA	NA	NA	NA	NA	NA	NA	NA	NA	6.75818	6.95713	3.10637	6.94895	hypothetical
gene_2581	400109	expressed protein	-	-	-	9.88178	3.46e-12	10.4821	9.57e-14	11.4601	4.35535e-18	-1.54205	0.00193225	-0.997035	0.101408	0.569635	0.449793	NA	NA	NA	NA	NA	NA	NA	NA	NA	4.42393	5.46553	0	3.7795	hypothetical
gene_2582	420557	hypothetical protein	-	-	-	4.48283	5.91e-21	4.3367	4.18e-16	5.29735	8.59548e-34	-0.780709	0.0612936	-0.974588	0.0654838	-0.176171	0.797338	NA	NA	NA	NA	NA	NA	NA	NA	NA	3.33526	4.30401	0.44012	3.4459	hypothetical
gene_2583	288046	Sulfate transporter family-domain containing protein	-	PF00916;PF01740	Sulfate permease family;STAS domain	10.5646	3.41e-05	12.9815	5.17e-07	10.5665	3.97226e-05	0.0261043	0.992316	2.39169	0.419009	2.39004	0.265487	secondary active sulfate transmembrane transporter activity;sulfate transport;membrane;transporter activity;transport;integral to membrane	molecular_function;biological_process;cellular_component;molecular_function;biological_process;cellular_component	5940;5941;9320;3546;4927;9321	NA	NA	NA	NA	NA	NA	5.73223	3.73796	0	3.56177	transporter (sulfate)
gene_2584	366044	S-adenosyl-L-methionine-dependent methyltransferase	-	PF13489	Methyltransferase domain	NA	NA	3.48464	0.436724	5.67315	0.00629554	-5.63152	0.00535301	-2.25865	0.29197	3.45463	0.434562	NA	NA	NA	NA	NA	NA	NA	NA	NA	0.50521	1.62773	0	0	hypothetical
gene_2585	288047	S-adenosyl-L-methionine-dependent methyltransferase	-	PF13489	Methyltransferase domain	0.893032	0.549234	3.31922	7.54e-05	4.78932	1.14826e-16	-3.87034	1.59e-12	-1.50849	0.0213793	2.39703	0.00262487	NA	NA	NA	NA	NA	NA	NA	NA	NA	3.61611	5.08232	0.986548	1.47403	hypothetical
gene_2602	400127	expressed protein	-	-	-	3.67733	0.0017196	2.62368	0.15266	5.29624	1.36211e-09	-1.61804	0.00611591	-2.75151	0.000136051	-1.11426	0.257827	NA	NA	NA	NA	NA	NA	NA	NA	NA	1.54087	3.71515	0.278809	2.30757	hypothetical
gene_2603	386050	hypothetical protein	Yes	PF00264	Common central domain of tyrosinase	-3.12653	0.00279727	-0.408167	0.793556	2.7987	5.3572e-05	-5.8541	3.77e-30	-3.23115	1.81e-18	2.67702	0.00111512	metabolic process;oxidoreductase activity;monophenol monooxygenase activity	biological_process;molecular_function;molecular_function	5830;9710;2894	1.14.18.1;1.14.18.1;1.14.18.1;1.14.18.1	Monophenol monooxygenase.;Monophenol monooxygenase.;Monophenol monooxygenase.;Monophenol monooxygenase.	L-tyrosine + L-DOPA + O(2) = L-DOPA + DOPAquinone + H(2)O.;L-tyrosine + L-DOPA + O(2) = L-DOPA + DOPAquinone + H(2)O.;L-tyrosine + L-DOPA + O(2) = L-DOPA + DOPAquinone + H(2)O.;L-tyrosine + L-DOPA + O(2) = L-DOPA + DOPAquinone + H(2)O.	Alkaloid biosynthesis I;Riboflavin metabolism;Tyrosine metabolism;Flavonoids, stilbene and lignin biosynthesis	Biosynthesis of Secondary Metabolites;Metabolism of Cofactors and Vitamins;Amino Acid Metabolism;Biosynthesis of Secondary Metabolites	METABOLIC;METABOLIC;METABOLIC;METABOLIC	4.52333	7.63611	4.35965	2.0011	metabolism: Carbon (aa)
gene_2606	124162	ABC-2 type transporter-domain containing protein	-	PF00005;PF01061;PF06422;PF14510	ABC transporter;ABC-2 type transporter;CDR ABC transporter;ABC-transporter N-terminal	0.219682	0.755495	0.553385	0.465629	2.6654	6.43109e-11	-2.41581	3.91e-12	-2.13026	4.41e-08	0.303128	0.620731	ATP binding;ATPase activity;nucleotide binding;nucleoside-triphosphatase activity;transport;integral to membrane;ATPase activity, coupled to transmembrane movement of substances	molecular_function;molecular_function;molecular_function;molecular_function;biological_process;cellular_component;molecular_function	3736;10082;162;10269;4927;9321;18135	NA	NA	NA	NA	NA	NA	3.33589	5.33964	2.80579	2.94516	transporter (ATPase)
gene_2613	272007	hypothetical protein	-	PF05462	Slime mold cyclic AMP receptor	-1.26661	0.300098	0.487338	0.717655	2.01646	0.00115565	-3.20253	6.31e-06	-1.54986	0.0498881	1.72893	0.124231	NA	NA	NA	NA	NA	NA	NA	NA	NA	2.34037	3.70187	2.05761	1.02022	signalling (cAMP receptor)
gene_2616	322583	hypothetical protein	-	-	-	1.45335	0.00143854	2.75726	1.12e-20	3.39509	1.24307e-28	-1.90743	2.64e-08	-0.658086	0.0417875	1.27171	0.000454273	NA	NA	NA	NA	NA	NA	NA	NA	NA	6.37077	7.01038	3.66244	4.89843	hypothetical
gene_2681	254779	Glycoside hydrolase superfamily	Yes	PF16499;PF17801	Alpha galactosidase A;Alpha galactosidase C-terminal beta sandwich domain	4.20055	3.4e-16	0.353871	0.891729	3.26913	1.62534e-06	0.959312	0.091985	-2.93351	0.00477456	-3.88352	1.99e-06	hydrolase activity, hydrolyzing O-glycosyl compounds;carbohydrate metabolic process;alpha-galactosidase activity	molecular_function;biological_process;molecular_function	2933;4143;2936	3.2.1.22;3.2.1.22;3.2.1.22;3.2.1.22	Alpha-galactosidase.;Alpha-galactosidase.;Alpha-galactosidase.;Alpha-galactosidase.	Melibiose + H(2)O = galactose + glucose.;Melibiose + H(2)O = galactose + glucose.;Melibiose + H(2)O = galactose + glucose.;Melibiose + H(2)O = galactose + glucose.	Galactose metabolism;Glycerolipid metabolism;Globoside metabolism;Sphingoglycolipid metabolism	Carbohydrate Metabolism;Metabolism of Complex Lipids;Metabolism of Complex Lipids;Metabolism of Complex Lipids	METABOLIC;METABOLIC;METABOLIC;METABOLIC	1.46499	4.15193	1.3451	4.96194	metabolism: Carbon (carbohydrates)
gene_2730	322737	Tetrapyrrole methylase	-	PF00590;PF13241;PF14823;PF14824	Tetrapyrrole Corrin-Porphyrin Methylases;Putative NADP-binding;Sirohaem biosynthesis protein C-terminal;Sirohaem biosynthesis protein central	2.23428	1.46e-09	0.995482	0.0303685	2.06088	9.31816e-07	0.209284	0.653175	-1.08334	0.00532095	-1.27206	4.6e-05	metabolic process;methyltransferase activity;porphyrin biosynthetic process;uroporphyrin-III C-methyltransferase activity	biological_process;molecular_function;biological_process;molecular_function	5830;5846;4896;3209	2.1.1.107	Uroporphyrin-III C-methyltransferase.	2 S-adenosyl-L-methionine + uroporphyrin III = 2 S-adenosyl-L- homocysteine + sirohydrochlorin.	Porphyrin and chlorophyll metabolism	Metabolism of Cofactors and Vitamins	METABOLIC	4.35072	5.30942	3.3432	5.3994	biosynthesis (assimilation of sulphur and/or nitrogen)
gene_2751	125486	hypothetical protein	-	PF13640	2OG-FeII oxygenase superfamily	1.71182	1.43e-06	1.97015	1.02e-14	2.02125	1.12865e-12	-0.280325	0.453428	-0.0682521	0.906201	0.233955	0.539993	oxidoreductase activity, acting on paired donors, with incorporation or reduction of molecular oxygen, 2-oxoglutarate as one donor, and incorporation of one atom each of oxygen into both donors;protein metabolic process	molecular_function;biological_process	9907;11802	NA	NA	NA	NA	NA	NA	6.31984	6.36048	4.38397	5.88482	hypothetical
gene_278	3333	Ammonium transporter AmtB-like domain-containing protein	-	PF00909	Ammonium Transporter Family	3.52068	5.65e-24	2.76038	1.72e-11	3.50039	1.22242e-23	0.0555478	0.866427	-0.757778	0.0265193	-0.793127	0.0107746	transport;ammonium transmembrane transporter activity;membrane	biological_process;molecular_function;cellular_component	4927;6171;9320	NA	NA	NA	NA	NA	NA	9.01225	9.77643	6.04312	9.74956	transporter (ammonium)
gene_281	251069	hypothetical protein	Yes	-	-	2.5252	2.27e-14	1.78002	4.6e-05	2.2301	1.03903e-08	0.330656	0.371622	-0.468557	0.435555	-0.774837	0.0338586	NA	NA	NA	NA	NA	NA	NA	NA	NA	9.65466	9.99377	7.68913	10.3363	hypothetical
gene_2813	255787	hypothetical protein	-	PF00172;PF04082	Fungal Zn2-Cys6 binuclear cluster domain;Fungal specific transcription factor domain	2.80345	3.43e-34	1.69747	1.23e-05	2.28192	6.61502e-13	0.558735	0.0796547	-0.599858	0.263306	-1.13985	0.000920449	transcription factor activity;nucleus;regulation of transcription, DNA-dependent;zinc ion binding;DNA binding;transcription	molecular_function;cellular_component;biological_process;molecular_function;molecular_function;biological_process	2196;3838;4504;5939;2176;4499	NA	NA	NA	NA	NA	NA	5.38814	6.18113	3.8352	6.51682	transcription
gene_290	268276	putative class III chitinase	Yes	PF00704	Glycosyl hydrolases family 18	1.90456	0.0417563	4.143	0.00163692	5.59167	3.26262e-22	-3.65258	0.000408563	-1.4628	0.404177	2.21221	0.132073	hydrolase activity, hydrolyzing O-glycosyl compounds;carbohydrate metabolic process;chitinase activity;endochitinase activity	molecular_function;biological_process;molecular_function;molecular_function	2933;4143;2946;6462	3.2.1.14	Chitinase.	Hydrolysis of the 1,4-beta-linkages of N-acetyl-D-glucosamine polymers of chitin.	Aminosugars metabolism	Metabolism of Complex Carbohydrates	METABOLIC	7.91207	9.79991	4.02841	5.59818	metabolism: Carbon (carbohydrates, chitin)
gene_292	374339	expressed protein	-	-	-	2.11562	0.000145215	1.84898	0.000859463	3.08718	2.22527e-07	-0.941689	0.120116	-1.26125	0.0484675	-0.297825	0.639341	NA	NA	NA	NA	NA	NA	NA	NA	NA	3.65097	4.70532	2.0404	3.83792	hypothetical
gene_2933	288470	Thioredoxin-like fold	-	PF01323	DSBA-like thioredoxin domain	1.34498	0.0131973	1.38707	0.0119499	2.54403	1.0473e-07	-1.15963	0.00106092	-1.17381	0.00102061	0.00468915	0.993217	protein disulfide oxidoreductase activity;outer membrane-bounded periplasmic space	molecular_function;cellular_component	8403;13177	NA	NA	NA	NA	NA	NA	5.4926	6.59337	3.99814	5.30455	metabolism: Carbon (carbohydrates)
gene_3015	400419	Glycoside hydrolase superfamily	Yes	PF00331;PF00734	Glycosyl hydrolase family 10;Fungal cellulose binding domain	-0.197447	0.933628	0.410275	0.901374	4.95724	0.00136872	-5.11575	2.97e-31	-4.5572	7.76e-07	0.57695	0.481817	hydrolase activity, hydrolyzing O-glycosyl compounds;extracellular region;carbohydrate metabolic process;cellulose binding;endo-1,4-beta-xylanase activity;regulation of endo-1,4-beta-xylanase activity;negative regulation of endo-1,4-beta-xylanase activity;positive regulation of endo-1,4-beta-xylanase activity	molecular_function;cellular_component;biological_process;molecular_function;molecular_function;biological_process;biological_process;biological_process	2933;3782;4143;13137;14020;24668;24669;24670	3.2.1.8	Endo-1,4-beta-xylanase.	Endohydrolysis of 1,4-beta-D-xylosidic linkages in xylans.	\N	\N	\N	5.8786	10.5383	4.57131	5.33291	metabolism: Carbon (carbohydrates)
gene_3183	386590	cytochrome P450 monooxygenase	Yes	PF00067	Cytochrome P450	-1.2143	0.149344	-0.251444	0.86047	2.63666	7.36536e-06	-3.84436	3.96e-18	-2.90789	2.23e-10	0.935533	0.212336	monooxygenase activity;iron ion binding;electron transport;heme binding;fluorene oxygenase activity;mono-butyltin dioxygenase activity;limonene 8-monooxygenase activity;tri-n-butyltin dioxygenase activity;di-n-butyltin dioxygenase activity;methylsilanetriol hydroxylase activity;methyl tertiary butyl ether 3-monooxygenase activity;4-nitrocatechol 4-monooxygenase activity;4-chlorophenoxyacetate mon…	molecular_function;molecular_function;biological_process;molecular_function;molecular_function;molecular_function;molecular_function;molecular_function;molecular_function;molecular_function;molecular_function;molecular_function;molecular_function;molecular_function;molecular_function;molecular_function;molecular_function;molecular_function;molecular_function;molecular_function;molecular_function	2888;3721;4283;12251;10891;10892;10893;10894;10895;10896;10897;10898;10899;10900;10901;10902;10903;10904;10905;10906;19287	1.14.-.-;1.14.-.-;1.14.-.-;1.14.-.-	Acting on paired donors, with incorporation or reduction of;Acting on paired donors, with incorporation or reduction of;Acting on paired donors, with incorporation or reduction of;Acting on paired donors, with incorporation or reduction of	\N;\N;\N;\N	gamma-Hexachlorocyclohexane degradation;Ascorbate and aldarate metabolism;Flavonoids, stilbene and lignin biosynthesis;Fluorene degradation	Biodegradation of Xenobiotics;Carbohydrate Metabolism;Biosynthesis of Secondary Metabolites;Biodegradation of Xenobiotics	METABOLIC;METABOLIC;METABOLIC;METABOLIC	3.33878	6.15952	3.37377	2.35076	CYP
gene_3212	376703	expressed protein	-	-	-	1.73262	0.0121373	2.76709	5.54e-08	3.2159	9.25725e-09	-1.43451	0.00201943	-0.466452	0.461531	0.980036	0.0147841	nucleic acid binding;intracellular;zinc ion binding	molecular_function;cellular_component;molecular_function	2175;3827;5939	NA	NA	NA	NA	NA	NA	4.0781	4.42925	1.65493	2.9827	misc. cell (DNA)
gene_324	374366	hypothetical protein	-	PF00106	short chain dehydrogenase	0.94805	0.124247	1.3577	0.011946	3.29231	1.87807e-06	-2.30769	0.000200539	-1.95612	0.00372551	0.378538	0.461262	metabolic process;oxidoreductase activity;3-oxoacyl-[acyl-carrier-protein] reductase activity	biological_process;molecular_function;molecular_function	5830;9710;2723	1.1.1.100	3-oxoacyl-[acyl-carrier protein] reductase.	(3R)-3-hydroxyacyl-[acyl-carrier protein] + NADP(+) = 3-oxoacyl- [acyl-carrier protein] + NADPH.	Fatty acid biosynthesis (path 1)	Lipid Metabolism	METABOLIC	3.98402	5.48341	2.72808	3.50767	biosynthesis (fatty acids)
gene_3344	324180	hypothetical protein	Yes	PF01565;PF08031	FAD binding domain;Berberine and berberine like	-2.03004	0.0399974	0.0504626	0.96391	2.35202	5.93264e-06	-4.36936	0.000402682	-2.31901	2.06e-09	2.02052	0.0104169	electron transport;oxidoreductase activity;FAD binding;catalytic activity	biological_process;molecular_function;molecular_function;molecular_function	4283;9710;23919;2290	NA	NA	NA	NA	NA	NA	3.40157	5.48037	3.17168	1.49265	metabolism: Carbon
gene_3369	273124	carbohydrate-binding module family 1 protein	Yes	PF00734;PF18271	Fungal cellulose binding domain;Glycoside hydrolase 131 catalytic N-terminal domain	-1.55796	0.136214	0.362838	0.892231	3.7815	0.00159903	-5.30395	2.44e-11	-3.42968	0.000176377	1.89233	0.100628	hydrolase activity, hydrolyzing O-glycosyl compounds;extracellular region;carbohydrate metabolic process;cellulose binding	molecular_function;cellular_component;biological_process;molecular_function	2933;3782;4143;13137	NA	NA	NA	NA	NA	NA	5.75825	9.32734	5.01977	3.82305	metabolism: Carbon (carbohydrates)
gene_341	374378	Extracellular metallo proteinase MEP	Yes	PF02128;PF07504	Fungalysin metallopeptidase M36;Fungalysin-Thermolysin Propeptide Motif	2.7044	2.11e-18	1.99229	0.0610853	3.33794	1.09376e-23	-0.598689	0.0559523	-1.35832	0.511471	-0.742172	0.641705	metalloendopeptidase activity;zinc ion binding;stromelysin 3 activity;collagenase activity;prenyl protein specific endopeptidase activity;matrilysin-2 activity	molecular_function;molecular_function;molecular_function;molecular_function;molecular_function;molecular_function	2658;5939;2679;5813;5987;13282	3.4.24.-	Metalloendopeptidases.	\N	\N	\N	\N	3.59564	5.5566	2.48735	4.81091	metabolism: protease
gene_3427	324321	chitin synthase 1	-	PF01644;PF08407	Chitin synthase;Chitin synthase N-terminal	4.11189	3.04e-22	3.57139	2.63e-10	2.9647	5.47518e-08	1.17737	0.00038386	0.590063	0.433265	-0.565614	0.245267	chitin synthase activity;chitin biosynthetic process	molecular_function;biological_process	2540;4199	2.4.1.16	Chitin synthase.	UDP-N-acetyl-D-glucosamine + {(1,4)-(N-acetyl-beta-D-glucosaminyl)}(N) = UDP + {(1,4)-(N-acetyl-beta-D-glucosaminyl)}(N+1).	Aminosugars metabolism	Metabolism of Complex Carbohydrates	METABOLIC	4.09744	3.59454	1.22534	4.61166	biosynthesis (chitin, cell wall)
gene_3428	324323	Probable L-asparaginase 3	-	PF00710;PF17763	Asparaginase- N-terminal;Glutaminase-Asparaginase C-terminal domain	6.66877	1.12e-13	7.26783	3.42e-05	8.47693	2.67327e-07	-1.94256	6.57e-12	-1.23045	0.000160014	0.734576	0.0604624	asparaginase activity;asparagine metabolic process;amino acid metabolic process	molecular_function;biological_process;biological_process	2509;4658;4650	3.5.1.1;3.5.1.1;3.5.1.1	Asparaginase.;Asparaginase.;Asparaginase.	L-asparagine + H(2)O = L-aspartate + NH(3).;L-asparagine + H(2)O = L-aspartate + NH(3).;L-asparagine + H(2)O = L-aspartate + NH(3).	Nitrogen metabolism;Cyanoamino acid metabolism;Alanine and aspartate metabolism	Energy Metabolism;Metabolism of Other Amino Acids;Amino Acid Metabolism	METABOLIC;METABOLIC;METABOLIC	4.78535	5.97086	0.209116	3.9465	metabolism: Carbon (aa)
gene_3499	327623	hypothetical protein	Yes	PF05630	Necrosis inducing protein NPP1	0.377701	0.66978	2.46072	6.62e-07	2.02421	6.92651e-05	-1.61211	0.000356517	0.417169	0.315189	2.05372	3.85e-06	NA	NA	NA	NA	NA	NA	NA	NA	NA	10.2291	9.74327	7.53424	7.82389	stress (cell death)
gene_3506	401083	Glycosyl hydrolase family 61-domain containing protein	Yes	PF03443	Glycosyl hydrolase family 61	2.15827	4.28e-08	2.73842	5.2e-06	2.9533	2.14106e-13	-0.759902	0.080451	-0.230096	0.918813	0.547694	0.43788	cellulase activity	molecular_function	6429	3.2.1.4	Cellulase.	Endohydrolysis of 1,4-beta-D-glucosidic linkages in cellulose.	Starch and sucrose metabolism	Metabolism of Complex Carbohydrates	METABOLIC	6.19652	6.58595	3.74559	5.72279	metabolism: Carbon (carbohydrate)
gene_3651	156899	expressed protein	Yes	-	-	-0.771069	0.616102	0.941215	0.479249	3.69071	1.8001e-07	-4.35957	3.58e-18	-2.75713	1.18e-12	1.64528	0.0353083	NA	NA	NA	NA	NA	NA	NA	NA	NA	3.52254	6.2675	2.56295	2.06517	hypothetical
gene_3653	377303	Acyl transferase/acyl hydrolase/lysophospholipase	-	PF01734	Patatin-like phospholipase	-2.50885	0.549134	-0.858886	0.860714	4.6862	2.5135e-07	-7.22219	2.93e-07	-5.7464	7.81e-09	1.64355	NA	protein binding;zinc ion binding;lipid metabolic process;metabolic process	molecular_function;molecular_function;biological_process;biological_process	3727;5939;4758;5830	NA	NA	NA	NA	NA	NA	0.174556	2.78098	0.237605	0	signaling
gene_3656	327896	expressed protein	-	-	-	-1.07038	0.142726	0.0541591	0.969039	3.72848	8.69719e-20	-4.76299	7.99e-25	-3.69298	2.31e-14	1.09756	0.195098	NA	NA	NA	NA	NA	NA	NA	NA	NA	3.25626	6.96228	3.25652	2.34445	hypothetical
gene_3657	327898	expressed protein	-	PF08022;PF08030	FAD-binding domain;Ferric reductase NAD binding domain	-0.319815	0.898714	0.71256	0.748077	4.06508	2.74728e-17	-4.38577	0.0208006	-3.38482	0.0369224	1.01423	0.663961	ferric-chelate reductase activity	molecular_function	287	NA	NA	NA	NA	NA	NA	1.74772	4.65627	1.02379	0.78161	hypothetical
gene_3658	327900	Protein kinase-like domain-containing protein	-	PF00069	Protein kinase domain	3.79868	0.496748	4.77696	0.296621	6.61575	0.00229252	-2.65783	0.110452	-1.89357	0.422339	0.86525	0.785535	protein kinase activity;ATP binding;protein amino acid phosphorylation;protein serine/threonine kinase activity;protein kinase CK2 activity	molecular_function;molecular_function;biological_process;molecular_function;molecular_function	3043;3736;4602;3045;3052	NA	NA	NA	NA	NA	NA	1.90947	4.19369	0	0.628299	signalling (kinase)
gene_3659	401188	expressed protein	-	-	-	3.12937	NA	5.64371	0.114595	9.4238	1.50801e-11	-6.11178	5.55e-09	-3.84323	2.89e-06	2.41319	0.356029	NA	NA	NA	NA	NA	NA	NA	NA	NA	1.9369	5.69387	0	1.16385	hypothetical
gene_3660	401189	hypothetical protein	-	-	-	3.20532	0.0359126	4.05353	0.000195759	4.28318	0.00137088	-1.04359	0.377371	-0.235528	0.915011	0.823047	0.413338	nucleic acid binding;intracellular;zinc ion binding	molecular_function;cellular_component;molecular_function	2175;3827;5939	NA	NA	NA	NA	NA	NA	2.26273	2.25505	0.0907088	1.54002	misc. cell (DNA)
gene_3673	304059	hypothetical protein	-	-	-	0.711248	0.698459	4.3835	3.13e-21	2.60006	0.000478815	-1.82087	0.0575927	1.77586	1.04e-05	3.55669	7.98e-10	NA	NA	NA	NA	NA	NA	NA	NA	NA	6.85654	5.31218	3.12936	3.46515	hypothetical
gene_368	4850	Major facilitator superfamily domain-containing protein	-	PF07690	Major__Facilitator__Superfamily	2.84947	1.41e-06	3.09684	1.51e-05	4.47261	4.48946e-17	-1.57973	6e-05	-1.39502	0.0168686	0.210946	0.786173	NA	NA	NA	NA	NA	NA	NA	NA	NA	4.31397	5.81296	1.72811	4.17839	transporter (MFS)
gene_369	313026	expressed protein	Yes	-	-	5.02078	2.62e-05	4.5538	0.000989927	6.48379	9.8978e-11	-1.44863	0.0088005	-2.0068	0.00089742	-0.533772	0.484365	NA	NA	NA	NA	NA	NA	NA	NA	NA	5.1331	7.29713	1.84075	5.70773	hypothetical
gene_3757	158220	nitrite reductase	-	PF01077;PF03460;PF04324;PF07992;PF13806	Nitrite and sulphite reductase 4Fe-4S domain;Nitrite-Sulfite reductase ferredoxin-like half domain;BFD-like 2Fe-2S binding domain;Pyridine nucleotide-disulphide oxidoreductase;Rieske-like 2Fe-2S domain	3.93626	6.27e-22	1.35328	0.058147	5.18833	3.3451e-27	-1.21689	0.00570778	-3.84814	2.53e-06	-2.61725	2.33e-08	oxidoreductase activity;FAD binding;electron transport;heme binding;iron-sulfur cluster binding;nitrite reductase [NAD(P)H] activity;nitrate assimilation;NADP binding	molecular_function;molecular_function;biological_process;molecular_function;molecular_function;molecular_function;biological_process;molecular_function	9710;23919;4283;12251;24783;6556;17658;23920	NA	NA	NA	NA	NA	NA	4.67092	8.49586	3.20753	7.2431	biosynthesis (assimilation of sulphur and/or nitrogen)
gene_3758	366707	nitrate reductase	-	PF00173;PF00174;PF00175;PF00970;PF03404	Cytochrome b5-like Heme-Steroid binding domain;Oxidoreductase molybdopterin binding domain;Oxidoreductase NAD-binding domain;Oxidoreductase FAD-binding domain;Mo-co oxidoreductase dimerisation domain	3.96001	1.23e-15	0.106069	0.925002	3.37565	2.1489e-11	0.62	0.241081	-3.28653	2.19e-18	-3.88923	8.16e-24	electron transport;heme binding;transition metal ion binding;oxidoreductase activity;molybdenum ion binding;iron ion binding;nitrate assimilation;oxidoreductase activity, acting on other nitrogenous compounds as donors, with NAD or NADP as acceptor;FAD binding	biological_process;molecular_function;molecular_function;molecular_function;molecular_function;molecular_function;biological_process;molecular_function;molecular_function	4283;12251;21336;9710;13044;3721;17658;21280;23919	NA	NA	NA	NA	NA	NA	4.20623	7.52385	3.84324	7.83376	misc. cell (mitochondria)
gene_3759	366708	Major facilitator superfamily domain-containing protein	-	PF07690	Major Facilitator Superfamily	4.7727	2.21e-21	0.926134	0.365368	3.70549	3.13104e-10	1.0994	0.04635	-2.79009	0.00550545	-3.87887	8.24e-14	inorganic anion transmembrane transporter activity;inorganic anion transport;integral to membrane	molecular_function;biological_process;cellular_component	8468;9010;9321	NA	NA	NA	NA	NA	NA	3.32331	6.02215	2.49164	6.95174	transporter (ion)
gene_3812	159119	hypothetical protein	-	PF01979	Amidohydrolase family	2.70331	3.72e-16	2.12913	2.73e-07	2.30586	1.39095e-10	0.433263	0.16101	-0.192023	0.796187	-0.605901	0.0962967	hydrolase activity, acting on carbon-nitrogen (but not peptide) bonds, in cyclic amides;hydrolase activity, acting on carbon-nitrogen (but not peptide) bonds;allantoinase activity	molecular_function;molecular_function;molecular_function	10007;10005;2481	3.5.2.5	Allantoinase.	Allantoin + H(2)O = allantoate.	Purine metabolism	Nucleotide Metabolism	METABOLIC	7.4764	7.66657	5.25478	8.01463	metabolism: Carbon/Nitrogen (nucleotide)
gene_3894	371470	gliotoxin biosynthesis protein GliK	-	PF13772	AIG2-like family	0.678021	0.490068	1.68401	0.0748612	2.7103	1.13553e-05	-1.99425	0.000325767	-1.04789	0.255171	0.972805	0.251972	NA	NA	NA	NA	NA	NA	NA	NA	NA	3.19049	4.22715	1.9452	2.33079	hypothetical
gene_3917	377488	expressed protein	Yes	-	-	-0.208935	0.868017	1.81576	0.0198263	2.18402	0.00185896	-2.3621	0.00580613	-0.387779	0.523187	1.99748	0.0231068	NA	NA	NA	NA	NA	NA	NA	NA	NA	9.68638	10.008	7.38256	7.22826	hypothetical
gene_3928	329100	Neutral protease 2	Yes	PF02102	Deuterolysin metalloprotease M35 family	5.47544	3.51e-12	3.19356	0.00999972	4.13724	4.14006e-05	1.35883	0.001775	-0.952191	0.173324	-2.29095	3.85e-08	metalloendopeptidase activity;proteolysis	molecular_function;biological_process	2658;4639	3.4.24.39	Deuterolysin.	Preferential cleavage of bonds with hydrophobic residues in P1'; also 3-Asn-|-Gln-4 and 8-Gln-|-Ser-9 bonds in insulin B chain.	\N	\N	\N	2.64395	3.39941	0.559081	4.53956	metabolism: protease
gene_3930	160996	putative glucanase	-	PF00150	Cellulase glycosyl hydrolase family 5	1.02055	0.0842615	0.694504	0.432863	3.32113	2.37307e-09	-2.26598	2.72e-05	-2.64122	7.9e-06	-0.354179	0.654453	hydrolase activity, hydrolyzing O-glycosyl compounds;carbohydrate metabolic process;glucan 1,3-beta-glucosidase activity	molecular_function;biological_process;molecular_function	2933;4143;2744	3.2.1.58	Glucan 1,3-beta-glucosidase.	Successive hydrolysis of beta-D-glucose units from the non-reducing ends of 1,3-beta-D-glucans, releasing alpha-glucose.	Starch and sucrose metabolism	Metabolism of Complex Carbohydrates	METABOLIC	2.53702	5.01339	2.05909	2.88059	metabolism: Carbon (carbohydrates)
gene_3957	161329	hypothetical protein	Yes	PF15979;PF17829	Glycosyl hydrolase family 115;Gylcosyl hydrolase family 115 C-terminal domain	1.07319	0.0833059	0.809469	0.480677	5.4201	1.13874e-33	-4.30351	1.49e-27	-4.62241	3.03e-07	-0.294078	0.767939	NA	NA	NA	NA	NA	NA	NA	NA	NA	2.23362	6.65774	1.6824	2.51799	metabolism: Carbon (carbohydrates)
gene_3980	401408	acetyl-CoA synthetase-like protein	-	PF00501	AMP-binding enzyme	-0.0473064	0.981641	3.91494	1.6e-07	2.62052	0.00567512	-2.61374	0.000132107	1.27691	0.0196688	3.90238	7.85e-14	catalytic activity;metabolic process	molecular_function;biological_process	2290;5830	NA	NA	NA	NA	NA	NA	4.56365	3.32165	1.3509	1.20269	biosynthesis (AcetylCoA)
gene_4086	318310	S-adenosyl-L-methionine-dependent methyltransferase	-	PF13489	Methyltransferase domain	1.50806	0.000124787	1.55497	1.32e-06	2.8036	7.44527e-13	-1.26211	0.000529073	-1.26851	0.000105584	0.0198952	0.969316	NA	NA	NA	NA	NA	NA	NA	NA	NA	5.60715	6.74476	4.00586	5.43391	hypothetical (methyltransferase)
gene_4146	95872	expressed protein	-	-	-	3.27248	6.91e-10	3.40345	3.16e-20	2.19605	0.00701044	1.11607	0.115549	1.20465	0.0923557	0.11527	0.860635	intracellular;zinc ion binding	cellular_component;molecular_function	3827;5939	NA	NA	NA	NA	NA	NA	5.36313	4.05521	2.03352	4.94349	hypothetical
gene_4172	318769	expressed protein	-	-	-	3.2643	1.85e-08	2.30075	0.00085878	2.40522	0.00313319	0.891053	0.141348	-0.12322	0.937579	-0.98517	0.0433795	nucleic acid binding;intracellular;zinc ion binding	molecular_function;cellular_component;molecular_function	2175;3827;5939	NA	NA	NA	NA	NA	NA	2.29917	2.3868	0.856545	2.96312	misc. cell (DNA)
gene_4269	97919	hypothetical protein	-	PF00096	Zinc finger- C2H2 type	0.255826	0.883321	2.61445	0.00010926	3.0934	2.90586e-07	-2.73451	4.23e-05	-0.497801	0.521599	2.27343	0.00274288	nucleic acid binding;intracellular;zinc ion binding	molecular_function;cellular_component;molecular_function	2175;3827;5939	NA	NA	NA	NA	NA	NA	3.76781	4.35258	1.35409	1.68275	misc. cell (DNA)
gene_4432	100442	expressed protein	-	-	-	2.24756	0.0137112	1.15641	0.253	2.45594	0.00733904	-0.179054	0.911747	-1.32474	0.0679413	-1.12588	0.0904259	NA	NA	NA	NA	NA	NA	NA	NA	NA	3.42126	4.37862	1.93728	4.0543	hypothetical
gene_450	313162	esterase/lipase	Yes	PF10503	Esterase PHB depolymerase	0.750347	0.531023	-0.358592	0.851681	5.39028	9.66807e-05	-4.60561	6.14e-24	-5.75825	6.76e-13	-1.13836	0.0350754	extracellular region;acetylxylan esterase activity	cellular_component;molecular_function	3782;20989	3.1.1.72	Acetylxylan esterase.	Deacetylation of xylans and xylo-oligosaccharides.	\N	\N	\N	4.41625	9.96191	4.07011	5.41694	metabolism: Carbon (carbohydrates)
gene_4510	371204	hypothetical protein	-	PF13561	Enoyl-Acyl carrier protein reductase	2.63621	2.95e-17	2.12502	8.18e-06	2.50539	5.34097e-11	0.168092	0.70891	-0.394606	0.628577	-0.545416	0.26027	D-arabinitol 2-dehydrogenase activity	molecular_function	21456	1.1.1.250	D-arabinitol 2-dehydrogenase.	D-arabinitol + NAD(+) = D-ribulose + NADH.	\N	\N	\N	6.61244	7.05545	4.55768	7.08131	metabolism: Carbon (carbohydrates, monosaccharides)
gene_4521	325476	Uncharacterized alpha/beta hydrolase domain (DUF2235)-domain containing protein	-	PF09994	Uncharacterized alpha-beta hydrolase domain DUF2235	1.19542	0.0260359	1.94964	2.89e-06	2.21366	6.39252e-06	-0.986436	0.0377935	-0.287054	0.707517	0.721333	0.093229	NA	NA	NA	NA	NA	NA	NA	NA	NA	6.68037	6.82793	4.61811	5.73859	hypothetical
gene_4526	325479	Ctr copper transporter family-domain containing protein	-	PF04145	Ctr copper transporter family	2.27556	0.633706	8.06922	9.28e-07	8.29348	3.09631e-09	-6.25055	6.25e-09	-0.27223	0.949088	5.91427	0.00207645	copper ion transmembrane transporter activity;copper ion transport;integral to membrane	molecular_function;biological_process;cellular_component	3664;4940;9321	NA	NA	NA	NA	NA	NA	3.32609	4.08138	0	0.62713	transporter (copper)
gene_4553	289475	S-adenosyl-L-methionine-dependent methyltransferase	-	PF13489	Methyltransferase domain	8.60173	2.48e-09	7.08782	4.04e-05	8.12823	8.60939e-05	0.512709	0.716345	-1.0581	0.629536	-1.52853	0.00634794	NA	NA	NA	NA	NA	NA	NA	NA	NA	1.89737	1.39128	0	3.02211	hypothetical (methyltransferase)
gene_4623	423154	expressed protein	-	-	-	0.524982	0.518296	2.75562	7.11e-06	2.47043	3.45107e-05	-1.90947	9.14e-14	0.270165	0.581258	2.20019	6.38e-19	NA	NA	NA	NA	NA	NA	NA	NA	NA	11.5371	10.7118	8.9797	8.58231	hypothetical
gene_4626	423221	expressed protein	-	-	-	0.24701	0.820751	3.06766	1.37e-05	2.4718	0.000355328	-2.18992	3.09e-13	0.580975	0.0777228	2.79084	4.2e-20	NA	NA	NA	NA	NA	NA	NA	NA	NA	11.5616	10.6702	8.95261	8.45843	hypothetical
gene_4750	146411	expressed protein	-	-	-	4.29531	0.166853	5.26306	0.0257832	6.75807	0.00040106	-2.34958	0.0882772	-1.51758	0.437373	0.879251	0.65591	NA	NA	NA	NA	NA	NA	NA	NA	NA	1.29866	1.85136	0.109154	0.731921	hypothetical
gene_4751	146412	S-adenosyl-L-methionine-dependent methyltransferase	-	PF13489	Methyltransferase domain	1.31843	0.547285	1.79641	0.325205	3.86361	0.000166335	-2.54008	0.00439755	-2.10908	0.00987267	0.456155	0.767939	tocopherol O-methyltransferase activity	molecular_function	23604	2.1.1.95	Tocopherol O-methyltransferase.	S-adenosyl-L-methionine + gamma-tocopherol = S-adenosyl-L-homocysteine + alpha-tocopherol.	\N	\N	\N	1.31434	3.15333	0.229564	0.760097	biosynthesis (steroids, sterols)
gene_4802	256631	Protein of unknown function (DUF3435)-domain containing protein	-	PF11917	Protein of unknown function DUF3435	-0.713133	0.8874	-0.754885	0.889443	4.52241	8.52032e-05	-5.09875	8.44e-05	-5.38774	2.14e-05	-0.0564551	NA	NA	NA	NA	NA	NA	NA	NA	NA	NA	0.146799	2.67468	0.347712	0	hypothetical
gene_4808	147051	Protein of unknown function (DUF3445)-domain containing protein	Yes	PF11927	Protein of unknown function DUF3445	3.86417	1.03e-22	2.40574	2.55e-08	2.28305	4.51456e-07	1.61622	1.42e-10	0.105319	0.87403	-1.49	1.24e-09	NA	NA	NA	NA	NA	NA	NA	NA	NA	5.02683	4.95804	2.65114	6.35428	hypothetical
gene_4813	273679	S-adenosyl-L-methionine-dependent methyltransferase	-	PF13489	Methyltransferase domain	2.56545	0.108821	5.08293	2.61e-06	7.22071	5.31933e-25	-4.73459	1.31e-19	-2.20737	0.000941271	2.52588	0.00435392	tocopherol O-methyltransferase activity	molecular_function	23604	2.1.1.95	Tocopherol O-methyltransferase.	S-adenosyl-L-methionine + gamma-tocopherol = S-adenosyl-L-homocysteine + alpha-tocopherol.	\N	\N	\N	3.37759	5.87311	0.181259	1.64524	biosynthesis (steroids, sterols)
gene_4820	423572	S-adenosyl-L-methionine-dependent methyltransferase	-	PF13489	Methyltransferase domain	2.97652	0.000941247	2.79047	0.00573917	3.93472	7.91975e-06	-0.919814	0.293722	-1.16354	0.322281	-0.217877	0.85217	NA	NA	NA	NA	NA	NA	NA	NA	NA	2.5373	3.23181	0.600982	2.68609	hypothetical (methyltransferase)
gene_4823	273689	S-adenosyl-L-methionine-dependent methyltransferase	-	PF13489	Methyltransferase domain	7.19044	3.01e-05	4.41749	NA	9.5059	5.63495e-11	-2.26679	0.000267392	-5.2279	2.75e-09	-2.88413	0.0212125	tocopherol O-methyltransferase activity	molecular_function	23604	2.1.1.95	Tocopherol O-methyltransferase.	S-adenosyl-L-methionine + gamma-tocopherol = S-adenosyl-L-homocysteine + alpha-tocopherol.	\N	\N	\N	0.252731	3.87321	0	1.86258	biosynthesis (steroids, sterols)
gene_4824	377131	S-adenosyl-L-methionine-dependent methyltransferase	-	PF13489	Methyltransferase domain	0.424578	0.750247	0.900219	0.481776	2.94712	2.99205e-05	-2.47627	0.000566654	-2.07144	0.0112222	0.445347	0.719943	tocopherol O-methyltransferase activity	molecular_function	23604	2.1.1.95	Tocopherol O-methyltransferase.	S-adenosyl-L-methionine + gamma-tocopherol = S-adenosyl-L-homocysteine + alpha-tocopherol.	\N	\N	\N	2.09664	3.84105	0.771091	1.93939	biosynthesis (steroids, sterols)
gene_4826	147145	S-adenosyl-L-methionine-dependent methyltransferase	-	PF13489	Methyltransferase domain	4.21504	0.481841	5.82413	0.0847643	6.54631	0.00320398	-2.57269	0.222387	-0.754663	0.820995	1.71818	0.58358	NA	NA	NA	NA	NA	NA	NA	NA	NA	1.49011	1.38726	0	0	hypothetical
gene_4837	303792	S-adenosyl-L-methionine-dependent methyltransferase	-	PF13489	Methyltransferase domain	5.9421	1.15e-11	1.35368	0.688918	4.39715	7.93627e-05	1.57451	0.0230001	-3.04503	0.0127841	-4.60605	5.57e-08	tocopherol O-methyltransferase activity	molecular_function	23604	2.1.1.95	Tocopherol O-methyltransferase.	S-adenosyl-L-methionine + gamma-tocopherol = S-adenosyl-L-homocysteine + alpha-tocopherol.	\N	\N	\N	1.51964	3.57285	0.27495	4.88437	biosynthesis (steroids, sterols)
gene_4847	289798	S-adenosyl-L-methionine-dependent methyltransferase	-	PF13489	Methyltransferase domain	9.75328	4.55e-11	7.37867	1.83e-05	8.44103	1.49431e-07	1.34781	0.0932692	-1.08353	0.356778	-2.41275	0.00109179	NA	NA	NA	NA	NA	NA	NA	NA	NA	1.88117	2.54387	0	3.565	hypothetical (methyltransferase)
gene_4876	147701	hypothetical protein	-	-	-	3.29028	1.68e-21	3.16133	1.58e-23	2.83006	4.19503e-14	0.493174	0.193922	0.313746	0.552133	-0.159313	0.683065	NA	NA	NA	NA	NA	NA	NA	NA	NA	8.43604	8.05825	5.2153	8.41027	hypothetical
gene_4915	327004	Amino acid/polyamine transporter I	-	PF13520	Amino acid permease	6.74535	1.1e-20	3.45342	0.0225223	3.94337	0.00356035	2.92562	5.38e-10	-0.515763	0.772828	-3.43008	5.59e-12	amino acid transport;amino acid transmembrane transporter activity;membrane	biological_process;molecular_function;cellular_component	4977;8535;9320	NA	NA	NA	NA	NA	NA	1.52912	1.87689	0.21227	4.32211	transporter (aa)
gene_4923	401048	hypothetical protein	-	-	-	-1.30082	0.55959	-0.196365	0.940486	2.7338	0.00640291	-3.92077	0.000303595	-2.93734	0.00230594	1.06166	0.619888	NA	NA	NA	NA	NA	NA	NA	NA	NA	1.31023	3.56257	0.662094	0.586642	hypothetical
gene_4992	333885	malate dehydrogenase	Yes	PF11937	Protein of unknown function DUF3455	-0.725613	0.470697	0.935091	0.296674	2.2254	0.001403	-2.9067	6.43e-10	-1.31008	0.000964428	1.61602	0.000519115	NA	NA	NA	NA	NA	NA	NA	NA	NA	5.23625	6.39626	3.98471	3.44413	hypothetical
gene_5008	291517	methyltransferase	-	PF13489	Methyltransferase domain	1.19736	0.21693	3.13933	4.85e-06	5.10533	1.18997e-32	-3.87751	1.7e-13	-1.98553	0.024119	1.91901	0.108741	NA	NA	NA	NA	NA	NA	NA	NA	NA	5.30084	7.47045	2.46976	3.27608	hypothetical
gene_5009	333923	S-adenosyl-L-methionine-dependent methyltransferase	-	PF13489	Methyltransferase domain	1.93683	3.78e-08	2.16858	1.71e-05	2.85735	2.72699e-13	-0.881974	0.0161014	-0.705068	0.282033	0.199926	0.753003	NA	NA	NA	NA	NA	NA	NA	NA	NA	6.15478	6.89195	4.08089	5.91769	hypothetical
gene_5020	389254	Galactose mutarotase-like domain-containing protein	-	PF01263	Aldose 1-epimerase	2.01096	4.75e-06	2.35759	1.41e-09	4.5779	8.33543e-30	-2.53243	1.57e-11	-2.23328	1.84e-10	0.319222	0.508357	carbohydrate metabolic process;isomerase activity;catalytic activity;carbohydrate binding;aldose 1-epimerase activity	biological_process;molecular_function;molecular_function;molecular_function;molecular_function	4143;10048;2290;13135;2478	5.1.3.3	Aldose 1-epimerase.	Alpha-D-glucose = beta-D-glucose.	Glycolysis / Gluconeogenesis	Carbohydrate Metabolism	METABOLIC	6.89854	9.17787	4.57147	6.35426	metabolism: Carbon (Glycolosis)
gene_5055	334010	expressed protein	Yes	-	-	1.93181	0.00305641	3.66342	3.82e-14	3.02246	7.60332e-09	-1.05767	0.296027	0.624206	0.635782	1.70494	0.0543776	NA	NA	NA	NA	NA	NA	NA	NA	NA	9.28712	8.56173	5.54908	7.25774	hypothetical
gene_5064	389292	hypothetical protein	-	-	-	-0.926568	0.179175	1.99516	1.81e-08	2.00828	1.92943e-06	-2.90944	1.99e-10	-0.0302585	0.976143	2.90863	1.22e-12	NA	NA	NA	NA	NA	NA	NA	NA	NA	7.01218	6.86038	5.17557	4.42059	hypothetical
gene_5083	371846	RTA1 like protein-domain containing protein	-	PF04479	RTA1 like protein	1.35277	0.124623	3.3422	1.01e-08	5.44318	9.9941e-43	-4.0981	5.26e-19	-2.11669	4.56e-06	1.96687	0.00365802	response to stress;integral to membrane	biological_process;cellular_component	5053;9321	NA	NA	NA	NA	NA	NA	4.95698	7.02936	2.1691	2.91072	stress (toxin binding)
gene_5098	17873	Metallo-dependent phosphatase-like protein	-	PF00149	Calcineurin-like phosphoesterase	3.04982	8.8e-08	1.71081	0.13709	2.19928	0.00817242	0.876684	0.135865	-0.503262	0.767681	-1.36156	0.0659611	hydrolase activity	molecular_function	9985	NA	NA	NA	NA	NA	NA	1.92004	2.26953	0.92786	3.01981	signalling (calcium)
gene_5102	402022	expressed protein	-	-	-	5.90631	4.61e-22	4.30473	2.85e-10	5.28151	3.17751e-18	0.65431	0.0718048	-0.990922	0.000732916	-1.62456	2.37e-07	NA	NA	NA	NA	NA	NA	NA	NA	NA	4.73499	5.6718	1.07003	6.08604	hypothetical
gene_5155	408538	hypothetical protein	Yes	-	-	2.63265	0.0265677	3.48851	3.5e-06	5.66266	4.05594e-21	-3.00307	4.93e-05	-2.20032	0.000105879	0.836272	0.454196	NA	NA	NA	NA	NA	NA	NA	NA	NA	3.65537	5.72566	0.76012	2.37524	hypothetical
gene_5192	18821	expressed protein	-	-	-	3.97505	0.452624	4.95456	0.113116	7.97636	6.6757e-07	-3.753	0.000555708	-3.08196	0.00116672	0.820052	0.736899	NA	NA	NA	NA	NA	NA	NA	NA	NA	1.07048	3.56553	0.15784	0.251215	hypothetical
gene_524	313310	MFS transporter-like protein	-	PF07690	Major Facilitator Superfamily	2.27208	0.000252621	-0.162846	0.908418	2.67226	1.69418e-05	-0.363122	0.650235	-2.84813	2.28e-06	-2.46916	5.12e-05	NA	NA	NA	NA	NA	NA	NA	NA	NA	2.41993	4.93287	2.28017	4.42434	transporter (MFS)
gene_5323	20241	expressed protein	Yes	-	-	-0.458977	0.687835	1.02078	0.349149	2.0094	0.00751968	-2.43951	3.71e-09	-1.00356	0.0314771	1.45186	0.0102016	NA	NA	NA	NA	NA	NA	NA	NA	NA	7.08645	8.16681	5.62085	5.45179	hypothetical
gene_534	313354	Glycosyl hydrolase family 61-domain containing protein	Yes	PF03443	Glycosyl hydrolase family 61	0.0016758	0.998593	2.49166	0.00581252	3.7282	1.12865e-12	-3.69761	5.48e-05	-1.252	0.396875	2.46413	0.07874	cellulase activity	molecular_function	6429	3.2.1.4	Cellulase.	Endohydrolysis of 1,4-beta-D-glucosidic linkages in cellulose.	Starch and sucrose metabolism	Metabolism of Complex Carbohydrates	METABOLIC	5.68741	7.37811	3.4568	3.20924	metabolism: Carbon (carbohydrates)
gene_5386	378352	expressed protein	-	-	-	1.41329	0.00443647	1.15604	0.0393803	2.80531	1.26938e-13	-1.36973	6.25e-05	-1.6719	1.39e-06	-0.286343	0.605642	NA	NA	NA	NA	NA	NA	NA	NA	NA	4.22461	5.80435	3.05473	4.31548	hypothetical
gene_5398	378362	hypothetical protein	Yes	PF10645	Carbohydrate binding	0.318544	0.719014	2.68075	4.95e-13	2.49908	2.16794e-06	-2.14659	0.0645752	0.164343	0.938907	2.33406	0.0140407	NA	NA	NA	NA	NA	NA	NA	NA	NA	11.161	10.7645	8.52071	8.40725	metabolism: Carbon (carbohydrates)
gene_5399	378363	expressed protein	Yes	-	-	0.600568	0.608407	2.33695	0.000316593	2.20513	0.000613066	-1.55474	0.00624035	0.114897	0.871268	1.69588	0.00333762	NA	NA	NA	NA	NA	NA	NA	NA	NA	6.62377	6.42231	3.90648	4.40911	hypothetical
gene_5432	292048	Glycoside hydrolase	Yes	PF03443	Glycosyl__hydrolase__family__61	-1.58811	0.171463	-1.29144	0.327891	5.0143	0.000574476	-6.56691	1.41e-18	-6.31741	1.66e-23	0.270305	0.728227	cellulase activity	molecular_function	6429	3.2.1.4	Cellulase.	Endohydrolysis of 1,4-beta-D-glucosidic linkages in cellulose.	Starch and sucrose metabolism	Metabolism of Complex Carbohydrates	METABOLIC	5.09874	11.1332	5.82219	4.49524	metabolism: Carbon (carbohydrates)
gene_5448	334889	expressed protein	-	-	-	4.30298	8.54e-08	1.86784	0.233594	3.64963	0.000143104	0.691687	0.124407	-1.79545	0.000814923	-2.46251	3.92e-10	NA	NA	NA	NA	NA	NA	NA	NA	NA	1.21314	3.5328	0.740503	4.1891	hypothetical
gene_5459	378400	Sodium:solute symporter family-domain containing protein	-	PF00474	Sodium:solute symporter family	10.7732	1.42e-80	9.29977	1.3e-15	9.55608	5.53048e-56	1.24349	2.59e-06	-0.180375	0.869113	-1.40383	0.00146246	transporter activity;transport;membrane	molecular_function;biological_process;cellular_component	3546;4927;9320	NA	NA	NA	NA	NA	NA	6.68496	6.97383	0.217757	8.09127	transporter (sodium:solute symporter)
gene_552	313390	secreted dipeptidyl peptidase DppV	-	PF00326;PF07676	Prolyl oligopeptidase family;WD40-like Beta Propeller Repeat	1.80615	0.00193437	1.55135	0.184286	3.21104	8.22811e-08	-1.37073	0.00131928	-1.67153	0.345179	-0.283165	0.794254	proteolysis;serine-type peptidase activity;acylaminoacyl-peptidase activity	biological_process;molecular_function;molecular_function	4639;5908;2684	3.4.19.1	Acylaminoacyl-peptidase.	Acylaminoacyl-peptide + H(2)O = acylamino acid + peptide.	\N	\N	\N	3.43649	5.40196	2.34225	4.04469	metabolism: protease
gene_5593	259169	manganese superoxide dismutase	-	PF00081;PF02777	Iron-manganese superoxide dismutases- alpha-hairpin domain;Iron-manganese superoxide dismutases- C-terminal domain	3.96554	1.58e-13	3.53243	3.96e-05	3.35993	1.01169e-12	0.637119	0.324435	0.159096	0.962996	-0.469568	0.79556	superoxide dismutase activity;superoxide metabolic process;metal ion binding	molecular_function;biological_process;molecular_function	3145;4918;21295	1.15.1.1	Superoxide dismutase.	2 peroxide radical + 2 H(+) = O(2) + H(2)O(2).	\N	\N	\N	6.23332	6.49193	3.21374	6.9629	ROS protection
gene_5679	276322	SGNH hydrolase-type esterase domain-containing protein	Yes	PF13472	GDSL-like Lipase-Acylhydrolase family	-0.143374	0.982634	-0.707107	NA	4.84041	0.00172448	-4.91304	0.00363862	-5.41387	0.00418249	-0.609967	NA	NA	NA	NA	NA	NA	NA	NA	NA	NA	0.138447	1.99895	0.0903752	0	metabolism: Carbon (lipids)
gene_5688	276327	S1/P1 nuclease	Yes	PF02265	S1-P1 Nuclease	2.85002	5.56e-07	2.52131	0.000223598	4.04625	5.2976e-14	-1.16404	0.00424	-1.53829	0.00215112	-0.358144	0.559087	nucleic acid binding;endonuclease activity;DNA catabolic process;hydrolase activity, acting on ester bonds	molecular_function;molecular_function;biological_process;molecular_function	2175;2910;4466;9986	NA	NA	NA	NA	NA	NA	4.42754	5.89329	2.08129	4.66957	metabolism: Carbon (carbohydrates, nucleotides)
gene_5749	331179	hexose transporter	-	PF00083	Sugar and other transporter	0.50687	0.614383	-0.640862	0.64072	2.74169	1.93904e-06	-2.20729	9.53e-05	-3.39729	1.69e-08	-1.18462	0.202837	sugar:hydrogen symporter activity;carbohydrate transport;membrane;transporter activity;transport;integral to membrane	molecular_function;biological_process;cellular_component;molecular_function;biological_process;cellular_component	3642;6276;9320;3546;4927;9321	NA	NA	NA	NA	NA	NA	1.18164	4.28041	1.93888	1.87955	transporter (sugar:hydrogen symporter)
gene_578	313449	Ammonium transporter AmtB-like domain-containing protein	-	PF00909	Ammonium Transporter Family	6.95741	2.97e-08	5.71785	3.97e-05	6.04132	1.78428e-05	0.949173	0.0353354	-0.343248	0.844603	-1.27537	0.000370621	transport;ammonium transmembrane transporter activity;membrane	biological_process;molecular_function;cellular_component	4927;6171;9320	NA	NA	NA	NA	NA	NA	7.18195	7.42002	1.41021	8.3863	transporter (ammonium)
gene_5850	401747	hypothetical protein	-	-	-	1.0232	0.145751	1.1352	0.135613	3.68353	1.33429e-19	-2.62035	3.08e-13	-2.56861	3.68e-12	0.0788394	0.927223	NA	NA	NA	NA	NA	NA	NA	NA	NA	3.98204	6.46182	2.98502	3.68799	hypothetical
gene_586	313461	Permease family-domain containing protein	-	PF00860	Permease family	2.84707	2.34e-11	2.20258	2.37e-05	3.14325	7.96081e-12	-0.260331	0.631735	-0.957404	0.0979696	-0.67913	0.176845	transporter activity;transport;membrane	molecular_function;biological_process;cellular_component	3546;4927;9320	NA	NA	NA	NA	NA	NA	3.76171	4.60874	1.81236	4.22851	transporter (unknown)
gene_5934	332510	hypothetical protein	-	-	-	-0.144963	0.918193	4.8594	1.78e-09	4.99487	9.03992e-25	-5.17533	5.17e-32	-0.16209	0.959942	4.95838	2.83e-06	NA	NA	NA	NA	NA	NA	NA	NA	NA	6.29391	6.93244	2.14399	1.85959	hypothetical
gene_5941	332525	beta-glucosidase 1 precursor	Yes	PF00933;PF01915;PF14310	Glycosyl hydrolase family 3 N terminal domain;Glycosyl hydrolase family 3 C-terminal domain;Fibronectin type III-like domain	-0.545261	0.558292	0.936133	0.635572	2.16354	0.00101766	-2.66915	2.17e-16	-1.24033	0.370277	1.45331	0.175077	hydrolase activity, hydrolyzing O-glycosyl compounds;carbohydrate metabolic process;beta-glucosidase activity	molecular_function;biological_process;molecular_function	2933;4143;6082	3.2.1.21;3.2.1.21;3.2.1.21	Beta-glucosidase.;Beta-glucosidase.;Beta-glucosidase.	Hydrolysis of terminal, non-reducing beta-D-glucose residues with release of beta-D-glucose.;Hydrolysis of terminal, non-reducing beta-D-glucose residues with release of beta-D-glucose.;Hydrolysis of terminal, non-reducing beta-D-glucose residues with release of beta-D-glucose.	Starch and sucrose metabolism;Cyanoamino acid metabolism;Flavonoids, stilbene and lignin biosynthesis	Metabolism of Complex Carbohydrates;Metabolism of Other Amino Acids;Biosynthesis of Secondary Metabolites	METABOLIC;METABOLIC;METABOLIC	7.46366	9.0351	6.44815	6.16758	metabolism: Carbon (carbohydrates)
gene_5954	291240	hypothetical protein	Yes	-	-	8.12646	2.52e-07	7.51876	2.32e-05	6.50836	0.00270113	1.65808	0.0665875	0.984942	0.565402	-0.654374	0.528679	NA	NA	NA	NA	NA	NA	NA	NA	NA	2.74533	1.34964	0	2.86372	hypothetical
gene_6032	377996	expressed protein	Yes	-	-	3.38411	7.93e-09	2.90692	1.36e-05	2.47451	0.00094788	0.948718	0.105301	0.414378	0.726706	-0.513148	0.442042	NA	NA	NA	NA	NA	NA	NA	NA	NA	3.50761	3.28721	1.26845	3.90262	hypothetical
gene_6078	332829	expressed protein	-	PF00583	Acetyltransferase GNAT family	-0.160701	0.879684	0.346339	0.799624	2.75834	3.31706e-06	-2.87488	5.36e-11	-2.43185	2.32e-06	0.469302	0.53886	N-acetyltransferase activity;metabolic process	molecular_function;biological_process	5765;5830	NA	NA	NA	NA	NA	NA	3.32014	5.57482	2.88248	2.82686	misc. cell (post-translational modification)
gene_6236	378648	Glycoside hydrolase superfamily	Yes	PF00150;PF03442	Cellulase glycosyl hydrolase family 5;Carbohydrate binding domain X2	-2.40834	0.114241	0.0329502	0.99033	6.09602	8.66995e-07	-8.41412	5.88e-22	-6.07199	3.51e-10	2.38306	0.0471034	hydrolase activity, hydrolyzing O-glycosyl compounds;carbohydrate metabolic process;cellulase activity	molecular_function;biological_process;molecular_function	2933;4143;6429	3.2.1.4	Cellulase.	Endohydrolysis of 1,4-beta-D-glucosidic linkages in cellulose.	Starch and sucrose metabolism	Metabolism of Complex Carbohydrates	METABOLIC	2.01806	7.77558	1.70537	0.618235	metabolism: Carbon (carbohydrates)
gene_6267	305814	Acyl-CoA N-acyltransferase	-	PF13673	Acetyltransferase GNAT domain	1.2457	0.0318141	2.12107	5.56e-11	2.61402	1.06103e-10	-1.32583	0.00432069	-0.507012	0.308655	0.832397	0.0587783	N-acetyltransferase activity;metabolic process	molecular_function;biological_process	5765;5830	NA	NA	NA	NA	NA	NA	5.3561	5.77484	3.2803	4.44462	misc. cell (post-translational modification)
gene_6276	336171	S-adenosyl-L-methionine-dependent methyltransferase	-	PF13489	Methyltransferase__domain	5.24153	9.46e-14	4.05443	1.79e-07	3.71845	1.64713e-05	1.55491	0.00521701	0.319461	0.798577	-1.21833	0.0171213	NA	NA	NA	NA	NA	NA	NA	NA	NA	5.58256	5.16249	1.68598	6.59002	hypothetical (methyltransferase)
gene_631	300497	hypothetical protein	-	-	-	4.22075	0.205417	6.69231	2.59e-05	7.49034	4.87296e-06	-3.39542	0.00361819	-0.819621	0.504183	2.61836	0.0258528	NA	NA	NA	NA	NA	NA	NA	NA	NA	1.10851	1.38068	0	0.663581	hypothetical
gene_6328	27951	expressed protein	-	PF00011	Hsp20-alpha crystallin family	0.483571	0.493727	1.92305	7.41e-06	2.44986	6.50968e-11	-1.93833	1.84e-07	-0.543341	0.237526	1.41179	0.00100184	NA	NA	NA	NA	NA	NA	NA	NA	NA	4.52899	5.01226	2.7058	3.03625	Stress (hsp)
gene_6329	336263	expressed protein	-	PF00011	Hsp20-alpha crystallin family	-0.557093	0.670113	0.678673	0.507401	2.64569	3.66243e-06	-3.17321	6.8e-07	-1.9872	0.000214165	1.20925	0.187741	NA	NA	NA	NA	NA	NA	NA	NA	NA	1.94444	3.49832	1.38832	1.06785	Stress (hsp)
gene_6336	336278	expressed protein	-	PF00011	Hsp20-alpha crystallin family	0.816126	0.358765	1.18421	0.129637	2.08714	0.00354868	-1.23901	0.0898467	-0.923392	0.32499	0.33999	0.70073	NA	NA	NA	NA	NA	NA	NA	NA	NA	2.18029	2.85101	1.36429	1.83402	Stress (hsp)
gene_6365	336329	ADC synthase	-	PF00117;PF00425;PF04715	Glutamine amidotransferase class-I;chorismate binding enzyme;Anthranilate synthase component I- N terminal region	4.54666	2.57e-39	2.7378	1.41e-11	2.1738	3.00607e-05	2.40648	3.66e-10	0.544379	0.456261	-1.84055	2.07e-08	biosynthetic process;anthranilate synthase activity;metabolic process;oxo-acid-lyase activity	biological_process;molecular_function;biological_process;molecular_function	6667;2491;5830;10028	NA	NA	NA	NA	NA	NA	5.00446	4.37292	2.46353	6.64953	biosynthesis (amino acids)
gene_637	313547	General substrate transporter	-	PF00083	Sugar and other transporter	1.01032	0.0437505	2.33374	0.000964746	3.7301	2.37744e-19	-2.67941	3.71e-19	-1.40982	0.252641	1.29264	0.0354822	sugar:hydrogen symporter activity;carbohydrate transport;membrane;transporter activity;transport;integral to membrane	molecular_function;biological_process;cellular_component;molecular_function;biological_process;cellular_component	3642;6276;9320;3546;4927;9321	NA	NA	NA	NA	NA	NA	6.7704	8.42411	4.66756	5.64276	transporter (sugar:hydrogen symporter)
gene_638	268724	Phosphatidylethanolamine-binding protein PEBP	Yes	PF01161	Phosphatidylethanolamine-binding protein	1.82581	0.000240077	3.33428	2.51e-08	4.15416	2.49532e-46	-2.28716	3.79e-11	-0.83078	0.53053	1.48034	0.02008	NA	NA	NA	NA	NA	NA	NA	NA	NA	5.80025	6.85838	2.86932	4.40225	hypothetical
gene_6383	336360	Cupredoxin	Yes	PF00394;PF07731;PF07732	Multicopper oxidase	5.89307	6.04e-35	5.23659	2.25e-25	4.67329	2.63242e-18	1.25138	0.0153367	0.544738	0.725142	-0.686476	0.227984	oxidoreductase activity;copper ion binding;laccase activity	molecular_function;molecular_function;molecular_function	9710;3722;6128	1.10.3.2	Laccase.	4 benzenediol + O(2) = 4 benzosemiquinone + 2 H(2)O.	\N	\N	\N	6.7992	6.13273	1.8592	7.40906	metabolism: Carbon (benzenediol degradation)
gene_639	8347	Probable arabinan endo-1%2C5-alpha-L-arabinosidase A	Yes	PF04616	Glycosyl hydrolases family 43	-0.278995	0.918646	1.63112	0.273463	3.9983	3.89645e-06	-4.1674	9.54e-07	-2.3979	0.00113318	1.83862	0.164459	hydrolase activity, hydrolyzing O-glycosyl compounds;carbohydrate metabolic process;arabinan endo-1,5-alpha-L-arabinosidase activity	molecular_function;biological_process;molecular_function	2933;4143;20992	3.2.1.99	Arabinan endo-1,5-alpha-L-arabinosidase.	Endohydrolysis of 1,5-alpha-L-arabinofuranosidic linkages in 1,5-arabinans.	\N	\N	\N	1.87875	4.06296	0.720462	0.653028	metabolism: Carbon (carbohydrates)
gene_6422	259679	Tryptophan synthase beta subunit-like PLP-dependent enzyme	-	PF00291;PF00581	Pyridoxal-phosphate dependent enzyme;Rhodanese-like domain	-0.00704222	0.994719	3.34197	0.0332778	2.29702	0.000355263	-2.27684	5.43e-06	1.02634	0.709919	3.31665	0.0153992	catalytic activity;metabolic process;pyridoxal phosphate binding;cysteine synthase activity	molecular_function;biological_process;molecular_function;molecular_function	2290;5830;13063;2562	NA	NA	NA	NA	NA	NA	7.29851	6.93275	4.60201	4.67441	biosynthesis (amino acids)
gene_6441	29416	hypothetical protein	-	PF00107;PF08240	Zinc-binding dehydrogenase;Alcohol dehydrogenase GroES-like domain	3.91068	2.27e-14	1.19039	0.261165	3.05693	3.04878e-06	0.875946	0.0401872	-1.88118	0.000752772	-2.73715	3.26e-12	alcohol dehydrogenase activity;alcohol dehydrogenase activity, metal ion-independent;alcohol dehydrogenase activity, zinc-dependent;alcohol dehydrogenase activity, iron-dependent	molecular_function;molecular_function;molecular_function;molecular_function	2466;2467;2468;2469	1.1.1.1;1.1.1.1;1.1.1.1;1.1.1.1;1.1.1.1	Alcohol dehydrogenase.;Alcohol dehydrogenase.;Alcohol dehydrogenase.;Alcohol dehydrogenase.;Alcohol dehydrogenase.	An alcohol + NAD(+) = an aldehyde or ketone + NADH.;An alcohol + NAD(+) = an aldehyde or ketone + NADH.;An alcohol + NAD(+) = an aldehyde or ketone + NADH.;An alcohol + NAD(+) = an aldehyde or ketone + NADH.;An alcohol + NAD(+) = an aldehyde or ketone + NADH.	Bile acid biosynthesis;Tyrosine metabolism;Glycerolipid metabolism;Glycolysis / Gluconeogenesis;Fatty acid metabolism	Lipid Metabolism;Amino Acid Metabolism;Metabolism of Complex Lipids;Carbohydrate Metabolism;Lipid Metabolism	METABOLIC;METABOLIC;METABOLIC;METABOLIC;METABOLIC	1.96319	3.43204	1.13904	4.3267	metabolism: Carbon (aa, lipids, carbohydrates)
gene_6455	290501	phospholipase A2 group	Yes	PF09056	Prokaryotic phospholipase A2	1.097	0.221013	0.181738	0.898093	2.73707	2.66736e-07	-1.61779	0.00791547	-2.57556	3.89e-07	-0.943885	0.264223	NA	NA	NA	NA	NA	NA	NA	NA	NA	2.30569	4.56603	2.15572	2.83708	hypothetical
gene_647	369807	endo-1%2C4-B-xylanase A	Yes	PF00331;PF00734	Glycosyl hydrolase family 10;Fungal cellulose binding domain	2.56973	6.87e-12	0.289367	0.772465	4.2972	2.56363e-25	-1.68821	2.28e-05	-4.02608	7.05e-23	-2.31913	1.5e-08	hydrolase activity, hydrolyzing O-glycosyl compounds;extracellular region;carbohydrate metabolic process;cellulose binding;endo-1,4-beta-xylanase activity;regulation of endo-1,4-beta-xylanase activity;negative regulation of endo-1,4-beta-xylanase activity;positive regulation of endo-1,4-beta-xylanase activity	molecular_function;cellular_component;biological_process;molecular_function;molecular_function;biological_process;biological_process;biological_process	2933;3782;4143;13137;14020;24668;24669;24670	3.2.1.8	Endo-1,4-beta-xylanase.	Endohydrolysis of 1,4-beta-D-xylosidic linkages in xylans.	\N	\N	\N	2.16937	5.84584	1.60862	4.14924	metabolism: Carbon (carbohydrates: xylan)
gene_649	313583	hypothetical protein	Yes	PF05630	Necrosis inducing protein NPP1	3.5774	3.81e-09	0.479176	0.737133	2.04703	0.000317662	1.55606	0.00153711	-1.59204	0.0197125	-3.135	6.87e-07	NA	NA	NA	NA	NA	NA	NA	NA	NA	3.60641	5.35565	3.36342	6.53727	signaling
gene_6516	162513	hypothetical protein	Yes	-	-	2.14297	1.8e-05	1.62099	0.00863272	2.12575	3.48962e-05	0.0530314	0.921099	-0.52192	0.426063	-0.555159	0.242886	NA	NA	NA	NA	NA	NA	NA	NA	NA	3.32403	3.75789	1.88037	3.58982	hypothetical
gene_6524	371542	Cutinase	Yes	PF01083	Cutinase	0.00709075	0.996203	1.55662	0.0265601	3.38448	3.9213e-10	-3.2971	1.72e-08	-1.84408	7.02e-05	1.48811	0.0527239	metabolic process;hydrolase activity;cutinase activity	biological_process;molecular_function;molecular_function	5830;9985;23784	3.1.1.74	Cutinase.	Cutin + H(2)O = cutin monomers.	\N	\N	\N	3.50675	5.2022	2.00254	1.94607	metabolism: Carbon (carbohydrates)
gene_6560	401494	Fungal chitosanase of glycosyl hydrolase group 75-domain containing protein	Yes	PF07335	Fungal chitosanase of glycosyl hydrolase group 75	-1.31568	0.712362	2.82287	0.269962	4.33159	0.000490059	-5.53286	1.57e-06	-1.53057	0.690759	4.06934	0.0338388	chitosanase activity	molecular_function	10149	3.2.1.132	Chitosanase.	Endohydrolysis of beta-1,4-linkages between N-acetyl-D-glucosamine and D-glucosamine residues in a partly acetylated chitosan.	Aminosugars metabolism	Metabolism of Complex Carbohydrates	METABOLIC	2.07303	3.61597	0.477252	0	metabolism: Carbon (carbohydrates)
gene_6561	163028	hypothetical protein	Yes	-	-	-3.29534	0.0315917	0.659762	0.771592	3.18481	7.13614e-05	-6.35479	8.83e-20	-2.53312	0.0976785	3.91201	0.00450701	NA	NA	NA	NA	NA	NA	NA	NA	NA	2.50739	5.31507	1.72224	0.434629	hypothetical
gene_6572	329521	Protein of unknown function (DUF1349)-domain containing protein	Yes	PF07081	Protein of unknown function DUF1349	-0.325036	0.800199	0.825574	0.499052	2.93932	5.7452e-07	-3.23257	0.00482497	-2.12768	0.124242	1.1328	0.504497	NA	NA	NA	NA	NA	NA	NA	NA	NA	5.07018	7.39152	4.47517	3.77572	hypothetical
gene_6643	329973	hypothetical protein	Yes	-	-	0.788394	0.449614	1.56625	0.0760126	3.48351	1.40634e-07	-2.68104	3.14e-06	-1.93538	0.00149458	0.763908	0.322456	NA	NA	NA	NA	NA	NA	NA	NA	NA	5.11483	6.65604	3.32425	4.54615	hypothetical
gene_6667	164833	expressed protein	-	-	-	2.33748	0.00182118	2.82045	0.000287477	4.33882	3.02453e-21	-1.97765	1.33e-05	-1.54885	0.00936401	0.451024	0.622471	NA	NA	NA	NA	NA	NA	NA	NA	NA	2.96641	4.67203	0.954617	2.61909	hypothetical
gene_6724	165413	expressed protein	-	-	-	NA	NA	NA	NA	6.91931	0.000708124	-5.91448	0.00252536	-6.36744	0.00205846	NA	NA	NA	NA	NA	NA	NA	NA	NA	NA	NA	0	2.09391	0	0	hypothetical
gene_6778	166402	Arginase family-domain containing protein	Yes	PF00491	Arginase family	1.50182	0.00134954	1.22305	0.0128518	2.08721	1.01878e-07	-0.55422	0.156979	-0.881103	0.0210253	-0.309223	0.530319	hydrolase activity, acting on carbon-nitrogen (but not peptide) bonds, in linear amidines;metal ion binding;agmatinase activity	molecular_function;molecular_function;molecular_function	10008;21295;6403	3.5.3.11	Agmatinase.	Agmatine + H(2)O = putrescine + urea.	Arginine and proline metabolism	Amino Acid Metabolism	METABOLIC	4.00891	4.80214	3.06717	4.1458	metabolism: Carbon (aa)
gene_6782	330425	expressed protein	Yes	-	-	12.1068	2.07e-18	8.71311	2.7e-07	8.93949	1.22137e-09	3.19476	1.87e-09	-0.245609	0.90693	-3.42932	0.00353902	NA	NA	NA	NA	NA	NA	NA	NA	NA	3.37775	4.24268	0	7.00004	hypothetical
gene_6783	166434	Domain of unknown function (DUF4360)-domain containing protein	Yes	PF14273	Domain of unknown function DUF4360	7.0944	2.21e-11	3.43886	0.0560301	2.55862	0.00237771	4.57418	4.2e-10	0.867921	0.754109	-3.68686	0.00846227	NA	NA	NA	NA	NA	NA	NA	NA	NA	5.92396	5.77639	2.87732	10.0755	hypothetical
gene_6799	425285	hypothetical protein	-	-	-	3.26143	2.01e-07	2.05112	0.00952	2.70951	6.96018e-05	0.57832	0.342006	-0.676435	0.44953	-1.23479	0.0329064	NA	NA	NA	NA	NA	NA	NA	NA	NA	2.73859	2.50622	1.90495	3.28116	hypothetical
gene_6819	29807	expressed protein	-	-	-	2.98978	3.55e-07	1.95268	0.00872391	2.13929	0.00522913	0.885916	0.0860875	-0.19936	0.881033	-1.06059	0.0237082	transcription factor activity;nucleus;regulation of transcription, DNA-dependent;sequence-specific DNA binding;protein dimerization activity	molecular_function;cellular_component;biological_process;molecular_function;molecular_function	2196;3838;4504;19030;21401	NA	NA	NA	NA	NA	NA	3.71076	3.91845	1.80903	4.54597	transcription
gene_6987	277085	cellulose synthase catalytic subunit	-	PF00535	Glycosyl transferase family 2	1.62637	0.0219193	1.71964	0.0232021	2.75844	9.73557e-06	-1.09994	2.22e-05	-1.05596	3.52e-05	0.0637168	0.889285	NA	NA	NA	NA	NA	NA	NA	NA	NA	6.61198	7.62995	4.49634	6.36726	metabolism: Carbon (carbohydrates)
gene_6988	337373	Glycoside hydrolase superfamily	Yes	PF02156	Glycosyl__hydrolase__family__26	0.894851	0.496484	1.976	0.0694857	2.68593	0.00238333	-1.79873	1.35e-05	-0.722464	0.100541	1.08918	0.0289477	NA	NA	NA	NA	NA	NA	NA	NA	NA	3.92533	4.55004	1.81354	2.89506	metabolism: Carbon (carbohydrates)
gene_7052	337469	Aldehyde/histidinol dehydrogenase	-	PF00171	Aldehyde dehydrogenase family	4.00599	8.44e-28	2.10285	0.00067439	2.32183	0.000224092	1.72517	0.000125936	-0.233027	0.875758	-1.93895	7.94e-06	aldehyde dehydrogenase [NAD(P)+] activity;aldehyde metabolic process;metabolic process;oxidoreductase activity;aldehyde dehydrogenase (NAD) activity	molecular_function;biological_process;biological_process;molecular_function;molecular_function	2474;4249;5830;9710;2473	1.2.1.3;1.2.1.3;1.2.1.3;1.2.1.3;1.2.1.3;1.2.1.3;1.2.1.3;1.2.1.3;1.2.1.3;1.2.1.3;1.2.1.3;1.2.1.3;1.2.1.3;1.2.1.3;1.2.1.3	Aldehyde dehydrogenase (NAD+).;Aldehyde dehydrogenase (NAD+).;Aldehyde dehydrogenase (NAD+).;Aldehyde dehydrogenase (NAD+).;Aldehyde dehydrogenase (NAD+).;Aldehyde dehydrogenase (NAD+).;Aldehyde dehydrogenase (NAD+).;Aldehyde dehydrogenase (NAD+).;Aldehyde dehydrogenase (NAD+).;Aldehyde dehydrogenase (NAD+).;Aldehyde dehydrogenase (NAD+).;Aldehyde dehydrogenase (NAD+).;Aldehyde dehydrogenase (NAD…	An aldehyde + NAD(+) + H(2)O = an acid + NADH.;An aldehyde + NAD(+) + H(2)O = an acid + NADH.;An aldehyde + NAD(+) + H(2)O = an acid + NADH.;An aldehyde + NAD(+) + H(2)O = an acid + NADH.;An aldehyde + NAD(+) + H(2)O = an acid + NADH.;An aldehyde + NAD(+) + H(2)O = an acid + NADH.;An aldehyde + NAD(+) + H(2)O = an acid + NADH.;An aldehyde + NAD(+) + H(2)O = an acid + NADH.;An aldehyde + NAD(+) + …	1,2-Dichloroethane degradation;Tryptophan metabolism;Glycerolipid metabolism;Valine, leucine and isoleucine degradation;Glycolysis / Gluconeogenesis;Propanoate metabolism;Fatty acid metabolism;Bile acid biosynthesis;Arginine and proline metabolism;Butanoate metabolism;beta-Alanine metabolism;Pyruvate metabolism;Histidine metabolism;Lysine degradation;Ascorbate and aldarate metabolism	Biodegradation of Xenobiotics;Amino Acid Metabolism;Metabolism of Complex Lipids;Amino Acid Metabolism;Carbohydrate Metabolism;Carbohydrate Metabolism;Lipid Metabolism;Lipid Metabolism;Amino Acid Metabolism;Carbohydrate Metabolism;Metabolism of Other Amino Acids;Carbohydrate Metabolism;Amino Acid Metabolism;Amino Acid Metabolism;Carbohydrate Metabolism	METABOLIC;METABOLIC;METABOLIC;METABOLIC;METABOLIC;METABOLIC;METABOLIC;METABOLIC;METABOLIC;METABOLIC;METABOLIC;METABOLIC;METABOLIC;METABOLIC;METABOLIC	4.14228	4.25286	2.30033	5.96479	metabolism: carbon, glycolosis, gluconeogenesis, aa/lipid degradation
gene_7061	337480	Permease for cytosine/purines%2C uracil%2C thiamine%2C allantoin-domain containing protein	-	PF02133	Permease for cytosine-purines- uracil- thiamine- allantoin	2.42127	3.86e-17	2.22785	4.72e-12	2.61539	1.36427e-19	-0.159138	0.562611	-0.403847	0.250833	-0.225032	0.481113	nucleobase transmembrane transporter activity;nucleobase, nucleoside, nucleotide and nucleic acid transport;membrane	molecular_function;biological_process;cellular_component	8565;9237;9320	NA	NA	NA	NA	NA	NA	7.43411	7.80729	5.16495	7.5043	transporter (nucleotides)
gene_7092	337513	expressed protein	-	-	-	7.72711	7.42e-06	8.25193	1.05e-07	6.6044	0.00270578	1.1585	0.32496	1.61812	0.145731	0.475584	0.649481	NA	NA	NA	NA	NA	NA	NA	NA	NA	4.00578	2.88377	0.143145	3.34015	hypothetical
gene_7093	410129	hypothetical protein	-	-	-	5.84418	1.6e-08	6.29977	1.24e-12	5.31075	0.000428581	0.600766	0.644164	1.03352	0.506018	0.432367	0.561838	NA	NA	NA	NA	NA	NA	NA	NA	NA	3.02892	1.77425	0.0689512	2.41689	hypothetical
gene_7098	337521	S-adenosyl-L-methionine-dependent methyltransferase	-	PF13489	Methyltransferase__domain	1.2936	0.0588649	3.28752	7.16e-06	4.93187	4.2218e-27	-3.59349	7.24e-18	-1.65245	0.20558	1.96635	0.00502646	NA	NA	NA	NA	NA	NA	NA	NA	NA	4.59326	6.39447	1.89209	2.86818	hypothetical
gene_7123	337570	Pyridoxal phosphate-dependent transferase	-	PF00155	Aminotransferase class I and II	2.17692	0.416537	3.70397	0.0161231	4.9826	5.28591e-05	-2.71597	0.186734	-1.28423	0.259098	1.43532	0.344242	catalytic activity;biosynthetic process;pyridoxal phosphate binding;transferase activity, transferring nitrogenous groups;1-aminocyclopropane-1-carboxylate synthase activity	molecular_function;biological_process;molecular_function;molecular_function;molecular_function	2290;6667;13063;9967;10042	4.4.1.14	1-aminocyclopropane-1-carboxylate synthase.	S-adenosyl-L-methionine = 1-aminocyclopropane-1-carboxylate + methylthioadenosine.	Propanoate metabolism	Carbohydrate Metabolism	METABOLIC	2.54158	3.6446	0.369117	1.05747	metabolism: Carbon (carbohydrates)
gene_7126	337572	Glycoside hydrolase superfamily	Yes	PF00933;PF01915;PF14310	Glycosyl hydrolase family 3 N terminal domain;Glycosyl hydrolase family 3 C-terminal domain;Fibronectin type III-like domain	2.14553	0.0260787	1.73417	0.111148	5.46851	5.05951e-07	-3.29966	3.56e-11	-3.74733	2.89e-17	-0.433976	0.595422	hydrolase activity, hydrolyzing O-glycosyl compounds;carbohydrate metabolic process;beta-glucosidase activity	molecular_function;biological_process;molecular_function	2933;4143;6082	3.2.1.21;3.2.1.21;3.2.1.21	Beta-glucosidase.;Beta-glucosidase.;Beta-glucosidase.	Hydrolysis of terminal, non-reducing beta-D-glucose residues with release of beta-D-glucose.;Hydrolysis of terminal, non-reducing beta-D-glucose residues with release of beta-D-glucose.;Hydrolysis of terminal, non-reducing beta-D-glucose residues with release of beta-D-glucose.	Starch and sucrose metabolism;Cyanoamino acid metabolism;Flavonoids, stilbene and lignin biosynthesis	Metabolism of Complex Carbohydrates;Metabolism of Other Amino Acids;Biosynthesis of Secondary Metabolites	METABOLIC;METABOLIC;METABOLIC	2.83856	6.31216	1.27266	3.04583	metabolism: Carbon (carbohydrates)
gene_7127	33421	tripeptidyl-peptidase	Yes	PF00082;PF09286	Subtilase family;Pro-kumamolisin- activation domain	0.800689	0.0956916	0.674903	0.357261	3.90124	1.90598e-21	-3.0648	1.56e-14	-3.24001	2.89e-05	-0.159499	0.836382	subtilase activity;proteolysis;serine-type peptidase activity;tripeptidyl-peptidase I activity	molecular_function;biological_process;molecular_function;molecular_function	2700;4639;5908;11413	3.4.14.9	Tripeptidyl-peptidase I.	Release of an N-terminal tripeptide from a polypeptide.	\N	\N	\N	6.28641	9.52849	5.69828	6.38125	metabolism: protease
gene_7237	277663	hypothetical protein	Yes	PF00657	GDSL-like Lipase-Acylhydrolase	-0.546569	0.704606	-0.69447	0.706934	4.4942	0.00134253	-4.98212	1.85e-29	-5.20213	1.18e-12	-0.195234	0.837292	lipid metabolic process;hydrolase activity, acting on ester bonds	biological_process;molecular_function	4758;9986	NA	NA	NA	NA	NA	NA	2.99436	7.94143	2.76738	3.03983	metabolism: Carbon (lipids)
gene_729	313741	Endonuclease/exonuclease/phosphatase	Yes	PF01419;PF03372	Jacalin-like lectin domain;Endonuclease-Exonuclease-phosphatase family	-1.64746	0.582916	0.678886	0.820156	3.78819	0.000378296	-5.22067	4.97e-07	-3.13749	0.000299152	2.2155	0.239244	sphingomyelin phosphodiesterase activity	molecular_function	3128	3.1.4.12	Sphingomyelin phosphodiesterase.	Sphingomyelin + H(2)O = N-acylsphingosine + choline phosphate.	Sphingophospholipid biosynthesis	Metabolism of Complex Lipids	METABOLIC	1.01498	3.24514	0.335814	0.173212	metabolism: Carbon (lipids)
gene_7377	339858	Membrane bound O-acyl transferase family-domain containing protein	-	PF13813	Membrane bound O-acyl transferase family	0.346351	0.736007	1.51957	0.0304254	3.15856	3.35902e-11	-2.80977	4.08e-10	-1.66264	0.00030105	1.15529	0.0765575	NA	NA	NA	NA	NA	NA	NA	NA	NA	3.64847	5.24163	2.00948	2.48591	hypothetical
gene_7553	342168	cellobiose dehydrogenase	Yes	PF00732;PF05199;PF16010	GMC oxidoreductase;Cytochrome domain of cellobiose dehydrogenase	-1.72046	0.414089	1.23427	0.65067	3.95757	0.00663474	-5.64195	1.6e-06	-2.73418	0.0514392	2.9285	0.0739998	oxidoreductase activity, acting on CH-OH group of donors;FAD binding;cellobiose dehydrogenase (acceptor) activity	molecular_function;molecular_function;molecular_function	9821;23919;22145	1.1.99.18	Cellobiose dehydrogenase (acceptor).	Cellobiose + acceptor = cellobiono-1,5-lactone + reduced acceptor.	\N	\N	\N	6.58992	9.87902	4.97082	3.65038	metabolism: Carbon (carbohydrates)
gene_757	300618	hypothetical protein	-	-	-	2.24316	NA	5.41704	0.00650701	6.19132	0.00107942	-3.83737	0.0213094	-0.787479	0.648069	3.06942	0.0903991	NA	NA	NA	NA	NA	NA	NA	NA	NA	1.36325	1.24634	0	0.427397	hypothetical
gene_7655	342341	Glycoside hydrolase superfamily	Yes	PF06964	Alpha-L-arabinofuranosidase C-terminal domain	-0.401992	0.755499	-0.175603	0.909701	4.1959	1.22183e-26	-4.55402	2.16e-22	-4.38627	7.22e-28	0.193815	0.887608	L-arabinose metabolic process;alpha-N-arabinofuranosidase activity	biological_process;molecular_function	20812;20990	3.2.1.55	Alpha-L-arabinofuranosidase.	Hydrolysis of terminal non-reducing alpha-L-arabinofuranoside residues in alpha-L-arabinosides.	Nucleotide sugars metabolism	Nucleotide Metabolism	METABOLIC	0.800864	4.20812	0.825633	0.718063	metabolism: Carbon (carbohydrates, nucleotides)
gene_7688	403532	expressed protein	Yes	-	-	2.6251	0.016299	4.52983	1.13e-11	3.49072	1.46303e-06	-0.801038	0.387577	1.01908	0.170886	1.84307	0.022127	NA	NA	NA	NA	NA	NA	NA	NA	NA	3.90026	2.98875	0.378773	1.80366	hypothetical
gene_7942	379800	expressed protein	-	-	-	4.92155	2.14e-15	5.01087	1.59e-19	4.57633	7.02793e-16	0.376285	0.470257	0.417329	0.459911	0.0644366	0.926608	NA	NA	NA	NA	NA	NA	NA	NA	NA	4.89015	4.48613	0.743808	4.58322	hypothetical
gene_7972	294785	OPT oligopeptide transporter protein-domain containing protein	-	PF03169	OPT oligopeptide transporter protein	1.44991	3.9e-06	1.88853	0.00620952	2.2937	2.30987e-12	-0.807872	0.00914523	-0.418991	0.843222	0.408184	0.734318	NA	NA	NA	NA	NA	NA	NA	NA	NA	7.85691	8.58079	6.27832	7.63889	transporter (peptides)
gene_7975	343208	hsp70-like protein	Yes	PF00012	Hsp70 protein	2.91455	1.47e-17	2.70061	2.09e-12	2.51578	4.39928e-12	0.430552	0.200725	0.163576	0.829039	-0.245376	0.562851	porphobilinogen synthase activity	molecular_function	3028	4.2.1.24	Porphobilinogen synthase.	2 5-aminolevulinate = porphobilinogen + 2 H(2)O.	Porphyrin and chlorophyll metabolism	Metabolism of Cofactors and Vitamins	METABOLIC	6.83201	6.64638	4.12476	6.94893	Stress (hsp)
gene_8095	344874	hypothetical protein	-	-	-	1.55683	0.0263566	1.96559	0.00091235	2.00676	0.00119398	-0.400358	0.484914	-0.0666558	0.95295	0.35519	0.530646	NA	NA	NA	NA	NA	NA	NA	NA	NA	4.55793	4.59374	2.83299	4.07185	hypothetical
gene_8147	295307	Glycoside hydrolase superfamily	Yes	PF00704	Glycosyl hydrolases family 18	1.86546	0.144797	3.30798	0.159742	5.04105	0.000478371	-3.13958	0.00186781	-1.75015	0.505071	1.41291	0.478722	hydrolase activity, hydrolyzing O-glycosyl compounds;carbohydrate metabolic process;chitinase activity;endochitinase activity	molecular_function;biological_process;molecular_function;molecular_function	2933;4143;2946;6462	3.2.1.14	Chitinase.	Hydrolysis of the 1,4-beta-linkages of N-acetyl-D-glucosamine polymers of chitin.	Aminosugars metabolism	Metabolism of Complex Carbohydrates	METABOLIC	4.65512	7.16783	2.10395	3.66608	metabolism: Carbon (carbohydrates, chitin)
gene_8198	404044	hypothetical protein	-	-	-	6.90449	0.000117278	5.62929	0.0258235	7.1682	0.000317662	-0.220758	0.876296	-1.53601	0.366422	-1.27722	0.231761	NA	NA	NA	NA	NA	NA	NA	NA	NA	1.9262	2.88704	0	2.73201	hypothetical
gene_8259	295352	exopolygalacturonase precursor	Yes	PF00295	Glycosyl hydrolases family 28	0.00293105	0.998336	-1.29739	0.479223	2.51369	0.000598317	-2.52475	0.000521671	-3.82377	5.72e-06	-1.35266	0.377225	polygalacturonase activity;carbohydrate metabolic process;galacturan 1,4-alpha-galacturonidase activity	molecular_function;biological_process;molecular_function	3023;4143;22318	3.2.1.67	Galacturan 1,4-alpha-galacturonidase.	{(1,4)-alpha-D-galacturonide}(N) + H(2)O = {(1,4)-alpha-D- galacturonide}(N-1) + D-galacturonate.	Starch and sucrose metabolism	Metabolism of Complex Carbohydrates	METABOLIC	0.864767	3.71764	1.50746	1.52201	metabolism: Carbon (carbohydrates)
gene_8313	414159	expressed protein	-	PF05057	Putative serine esterase DUF676	5.48237	4.15e-05	4.88486	0.000649978	5.78087	1.34155e-05	-0.232375	0.806138	-0.901837	0.340062	-0.652885	0.38366	NA	NA	NA	NA	NA	NA	NA	NA	NA	1.31423	1.93452	0	1.60684	hypothetical
gene_8323	380203	Zinc/iron permease	-	PF02535	ZIP Zinc transporter	2.95586	0.604858	3.43766	0.364457	5.95365	0.00181689	-2.8857	0.0907301	-2.59318	0.1149	0.41649	0.914656	membrane;metal ion transport;metal ion transmembrane transporter activity	cellular_component;biological_process;molecular_function	9320;12906;21296	NA	NA	NA	NA	NA	NA	0.236804	0.820092	0	0.212202	transporter (zinc)
gene_8332	68427	hypothetical protein	-	-	-	3.79593	7.43e-08	3.52651	1.27e-08	2.03352	0.00274778	1.79969	0.000104778	1.47263	4.58e-09	-0.303469	0.629292	NA	NA	NA	NA	NA	NA	NA	NA	NA	10.4278	8.87179	6.4301	10.3401	hypothetical
gene_8333	262866	hypothetical protein	-	PF00264	Common central domain of tyrosinase	5.10187	9.77e-16	3.88523	4.09e-11	2.75943	2.1157e-05	2.38025	1.35e-08	1.1051	0.00035052	-1.2521	0.00312823	metabolic process;oxidoreductase activity;monophenol monooxygenase activity	biological_process;molecular_function;molecular_function	5830;9710;2894	1.14.18.1;1.14.18.1;1.14.18.1;1.14.18.1	Monophenol monooxygenase.;Monophenol monooxygenase.;Monophenol monooxygenase.;Monophenol monooxygenase.	L-tyrosine + L-DOPA + O(2) = L-DOPA + DOPAquinone + H(2)O.;L-tyrosine + L-DOPA + O(2) = L-DOPA + DOPAquinone + H(2)O.;L-tyrosine + L-DOPA + O(2) = L-DOPA + DOPAquinone + H(2)O.;L-tyrosine + L-DOPA + O(2) = L-DOPA + DOPAquinone + H(2)O.	Alkaloid biosynthesis I;Riboflavin metabolism;Tyrosine metabolism;Flavonoids, stilbene and lignin biosynthesis	Biosynthesis of Secondary Metabolites;Metabolism of Cofactors and Vitamins;Amino Acid Metabolism;Biosynthesis of Secondary Metabolites	METABOLIC;METABOLIC;METABOLIC;METABOLIC	7.59611	6.50478	3.3335	8.54478	metabolism: Carbon (aa)
gene_8515	345907	hypothetical protein	-	-	-	5.33377	7.67e-12	4.42909	0.00111766	4.64686	0.000239403	0.706247	0.0930553	-0.235296	0.833637	-0.927082	0.0739994	NA	NA	NA	NA	NA	NA	NA	NA	NA	4.73526	4.9907	0.705649	5.55542	hypothetical
gene_8620	346297	hypothetical protein	Yes	PF00187;PF01522	Chitin recognition protein;Polysaccharide deacetylase	1.50824	4.49e-05	2.04652	3.97e-06	2.2845	1.07113e-14	-0.7395	0.0242672	-0.255451	0.742205	0.508179	0.325151	chitin binding;carbohydrate metabolic process;hydrolase activity, acting on carbon-nitrogen (but not peptide) bonds;catalytic activity;chitin deacetylase activity	molecular_function;biological_process;molecular_function;molecular_function;molecular_function	5747;4143;10005;2290;2539	3.5.1.41	Chitin deacetylase.	Chitin + H(2)O = chitosan + acetate.	Aminosugars metabolism	Metabolism of Complex Carbohydrates	METABOLIC	7.99102	8.29803	6.00689	7.38822	metabolism: Carbon (carbohydrates)
gene_8804	347014	expressed protein	-	-	-	4.97132	7.53e-14	4.52436	5.14e-11	4.61578	7.36175e-07	0.384979	0.796129	-0.111983	0.969906	-0.476809	0.330111	NA	NA	NA	NA	NA	NA	NA	NA	NA	4.33531	3.99479	0.556385	4.61561	hypothetical
gene_8851	75528	MFS multidrug transporter	-	PF07690	Major Facilitator Superfamily	1.69484	0.000767874	1.09514	0.0686452	2.29427	1.37122e-07	-0.568666	0.234447	-1.21579	0.00867222	-0.632379	0.248922	transporter activity;transport;membrane	molecular_function;biological_process;cellular_component	3546;4927;9320	NA	NA	NA	NA	NA	NA	4.46815	5.6595	3.21251	4.8117	transporter (MFS)
gene_8869	347410	hypothetical protein	Yes	-	-	5.41005	4.21e-22	6.17133	4.23e-24	5.21939	9.02546e-15	0.221325	0.867603	0.933649	0.616915	0.733318	0.245131	NA	NA	NA	NA	NA	NA	NA	NA	NA	9.21042	8.16626	2.87124	8.40896	hypothetical
gene_8870	347412	expressed protein	Yes	-	-	1.82368	0.0180404	3.22638	3.57e-06	3.44868	7.40115e-09	-1.59636	3.54e-06	-0.241557	0.763672	1.37105	0.00464965	NA	NA	NA	NA	NA	NA	NA	NA	NA	6.84725	7.17205	3.41737	5.32113	hypothetical
gene_8878	347420	PhoD-like phosphatase-domain containing protein	Yes	PF09423;PF16655	PhoD-like phosphatase;PhoD-like phosphatase- N-terminal domain	-1.40372	0.187192	0.556872	0.63569	3.01925	1.17922e-07	-4.41089	1.53e-19	-2.4777	1.14e-11	1.94067	0.00510413	alkaline phosphatase activity	molecular_function	2479	3.1.3.1;3.1.3.1;3.1.3.1	Alkaline phosphatase.;Alkaline phosphatase.;Alkaline phosphatase.	An orthophosphoric monoester + H(2)O = an alcohol + phosphate.;An orthophosphoric monoester + H(2)O = an alcohol + phosphate.;An orthophosphoric monoester + H(2)O = an alcohol + phosphate.	gamma-Hexachlorocyclohexane degradation;Folate biosynthesis;Glycerolipid metabolism	Biodegradation of Xenobiotics;Metabolism of Cofactors and Vitamins;Metabolism of Complex Lipids	METABOLIC;METABOLIC;METABOLIC	2.40552	4.49079	1.65004	0.84123	metabolism: Carbon (lipids, carbohydrates)
gene_8895	380593	expressed protein	-	-	-	0.043456	0.978088	1.86792	0.0112332	2.60956	0.000199227	-2.51808	0.000827937	-0.758039	0.464408	1.78082	0.0293807	NA	NA	NA	NA	NA	NA	NA	NA	NA	2.57713	3.22053	1.21842	1.18706	hypothetical
gene_8951	307555	hypothetical protein	-	-	-	6.98805	3.6e-56	4.63546	6.84e-19	2.67951	0.000100109	4.32645	4.69e-52	1.92771	3.36e-07	-2.37687	1.44e-14	NA	NA	NA	NA	NA	NA	NA	NA	NA	6.51914	4.66318	2.22791	8.77433	hypothetical
gene_9089	412563	ammonium transporter mep2	-	PF00909	Ammonium Transporter Family	2.5236	1.71e-10	1.78614	0.000309156	2.03385	4.94825e-06	0.525074	0.0754418	-0.266128	0.69282	-0.771148	0.0209165	transport;ammonium transmembrane transporter activity;membrane	biological_process;molecular_function;cellular_component	4927;6171;9320	NA	NA	NA	NA	NA	NA	5.42341	5.69863	3.69814	6.07919	transporter (ammonium)
gene_9104	380039	expressed protein	Yes	-	-	3.55756	4.63e-05	-0.611268	0.737133	4.41265	9.15325e-26	-0.819938	0.323828	-5.09291	7.5e-25	-4.20412	4.9e-06	chitin binding	molecular_function	5747	NA	NA	NA	NA	NA	NA	1.2108	6.06978	2.11497	4.58364	hypothetical
gene_9116	55491	hypothetical protein	-	-	-	4.4108	4.14e-21	2.35959	0.00342073	3.01024	2.52674e-06	1.42136	0.00056885	-0.660381	0.527407	-2.0693	3.37e-05	NA	NA	NA	NA	NA	NA	NA	NA	NA	3.23457	3.84218	1.00877	5.12222	hypothetical
gene_9125	344294	hypothetical protein	-	-	-	3.44887	4.26e-18	2.96032	4.49e-11	3.10868	3.84532e-10	0.36876	0.481151	-0.170879	0.882844	-0.517617	0.264223	NA	NA	NA	NA	NA	NA	NA	NA	NA	4.73565	4.86725	2.07701	5.16614	hypothetical
gene_9132	344307	expressed protein	-	-	-	6.18297	0.00745696	8.68271	2.64e-08	6.85577	0.00100845	-0.613851	0.692319	1.79401	0.0962877	2.41134	0.00646676	NA	NA	NA	NA	NA	NA	NA	NA	NA	3.29235	1.43239	0	1.42231	hypothetical
gene_9249	410478	GDSL lipase/acylhydrolase family protein	Yes	PF00657	GDSL-like Lipase-Acylhydrolase	-1.62782	0.123846	-0.82492	0.492623	3.90885	1.3903e-15	-5.56324	8.69e-29	-4.7347	4.9e-32	0.774274	0.509759	lipid metabolic process;hydrolase activity, acting on ester bonds	biological_process;molecular_function	4758;9986	NA	NA	NA	NA	NA	NA	1.76082	6.28995	2.40481	1.47311	metabolism: Carbon (lipids)
gene_9384	338817	expressed protein	-	-	-	1.90195	3.57e-05	0.988922	0.0586035	2.5884	1.8884e-11	-0.654229	0.126529	-1.61561	3.2e-06	-0.945607	0.0333734	NA	NA	NA	NA	NA	NA	NA	NA	NA	5.4711	6.98134	4.39535	6.12354	hypothetical
gene_9532	296141	expressed protein	-	PF05995	Cysteine dioxygenase type I	-0.281396	0.790564	0.602573	0.405418	2.315	1.64168e-06	-2.56711	0.00194916	-1.73044	3.98e-09	0.855322	0.426589	iron ion binding;cysteine dioxygenase activity;L-cysteine metabolic process	molecular_function;molecular_function;biological_process	3721;10326;20876	NA	NA	NA	NA	NA	NA	8.17357	9.84466	7.3722	6.7981	metabolism: Carbon (lipids, carbohydrates)
gene_9553	347970	General substrate transporter	Yes	PF00083	Sugar and other transporter	0.606239	0.448978	1.91795	0.0396287	5.63206	7.36193e-33	-5.00651	6.94e-39	-3.73097	0.000278583	1.27107	0.111709	sugar:hydrogen symporter activity;carbohydrate transport;membrane;transporter activity;transport;integral to membrane	molecular_function;biological_process;cellular_component;molecular_function;biological_process;cellular_component	3642;6276;9320;3546;4927;9321	NA	NA	NA	NA	NA	NA	3.90296	7.82332	2.44377	2.90676	transporter (sugar:hydrogen symporter)
gene_9554	415171	hypothetical protein	-	-	-	5.58919	0.107346	5.13224	0.250958	6.62389	0.00164315	-1.10745	0.570752	-1.54555	0.590548	-0.471315	0.892251	NA	NA	NA	NA	NA	NA	NA	NA	NA	0.645208	1.94347	0	0.641455	hypothetical
gene_9575	76699	Sulfate transporter family-domain containing protein	-	PF00916;PF01740	Sulfate permease family;STAS domain	2.22396	0.000176315	2.7725	0.000138349	2.6039	2.46412e-07	-0.346136	0.528212	0.145076	0.924135	0.51765	0.523733	secondary active sulfate transmembrane transporter activity;sulfate transport;membrane;transporter activity;transport;integral to membrane	molecular_function;biological_process;cellular_component;molecular_function;biological_process;cellular_component	5940;5941;9320;3546;4927;9321	NA	NA	NA	NA	NA	NA	3.95939	4.10662	1.74327	3.48669	transporter (sulfate)
gene_9599	404581	expressed protein	-	PF00397	WW domain	2.75951	2.87e-09	2.49661	3.88e-07	2.54624	3.69154e-07	0.252566	0.494126	-0.0649057	0.9375	-0.297921	0.348684	protein binding	molecular_function	3727	NA	NA	NA	NA	NA	NA	4.5652	4.5852	2.1799	4.69931	hypothetical (protein-protein interactions)
gene_9776	351591	expressed protein	Yes	-	-	0.166964	0.898118	1.44037	0.0934362	2.13103	0.00233027	-1.93583	1.9e-05	-0.713107	0.207906	1.2468	0.0161044	NA	NA	NA	NA	NA	NA	NA	NA	NA	4.87722	5.44119	3.10663	3.47887	hypothetical
gene_9786	405089	expressed protein	Yes	-	-	2.61644	0.0632793	4.46802	0.0454735	4.45384	1.95679e-06	-1.83167	0.0124076	-0.0361096	0.993336	1.8064	0.099165	NA	NA	NA	NA	NA	NA	NA	NA	NA	4.8056	5.5456	0.823675	3.42972	hypothetical
gene_9788	87268	hypothetical protein	Yes	PF00264	Common central domain of tyrosinase	-0.170687	0.845408	1.83573	0.0121325	3.72488	2.31937e-19	-3.85849	1.13e-20	-1.90355	0.0734985	1.98013	0.0491399	metabolic process;oxidoreductase activity;monophenol monooxygenase activity	biological_process;molecular_function;molecular_function	5830;9710;2894	1.14.18.1;1.14.18.1;1.14.18.1;1.14.18.1	Monophenol monooxygenase.;Monophenol monooxygenase.;Monophenol monooxygenase.;Monophenol monooxygenase.	L-tyrosine + L-DOPA + O(2) = L-DOPA + DOPAquinone + H(2)O.;L-tyrosine + L-DOPA + O(2) = L-DOPA + DOPAquinone + H(2)O.;L-tyrosine + L-DOPA + O(2) = L-DOPA + DOPAquinone + H(2)O.;L-tyrosine + L-DOPA + O(2) = L-DOPA + DOPAquinone + H(2)O.	Alkaloid biosynthesis I;Riboflavin metabolism;Tyrosine metabolism;Flavonoids, stilbene and lignin biosynthesis	Biosynthesis of Secondary Metabolites;Metabolism of Cofactors and Vitamins;Amino Acid Metabolism;Biosynthesis of Secondary Metabolites	METABOLIC;METABOLIC;METABOLIC;METABOLIC	6.79951	9.0807	5.26283	4.88169	metabolism: Carbon (aa)
gene_9833	351649	expressed protein	-	PF01544	CorA-like Mg2+ transporter protein	1.21776	0.28418	1.74168	0.0687336	2.89356	0.00253613	-1.64475	0.046657	-1.1553	0.260199	0.526522	0.51856	membrane;metal ion transport;metal ion transmembrane transporter activity	cellular_component;biological_process;molecular_function	9320;12906;21296	NA	NA	NA	NA	NA	NA	2.32382	3.18207	1.05817	1.8511	transporter (magnesium)
gene_9850	87736	MFS transporter	-	PF07690	Major Facilitator Superfamily	0.572586	0.299103	1.04699	0.0219448	2.25622	3.52149e-08	-1.65345	3.57e-05	-1.2269	0.00332221	0.447811	0.35715	NA	NA	NA	NA	NA	NA	NA	NA	NA	4.03528	5.25989	3.05576	3.44693	hypothetical
gene_9898	391448	hypothetical protein	Yes	-	-	1.56018	0.0736577	2.2199	0.0057598	2.81439	4.28941e-05	-1.21431	0.0137379	-0.614434	0.428305	0.62394	0.323174	NA	NA	NA	NA	NA	NA	NA	NA	NA	8.10557	8.5983	5.88784	7.52715	hypothetical
gene_9913	403314	expressed protein	-	-	-	-1.78392	0.149871	1.35431	0.00507045	2.0109	5.36795e-07	-3.78676	0.00735342	-0.678448	0.088539	3.09652	0.000260014	NA	NA	NA	NA	NA	NA	NA	NA	NA	4.88417	5.67271	3.5842	1.41161	hypothetical

## Sheet: (2) UPsucroseVwater
geneID	proteinID	annotation	log2FC_WaterVsSucrose	p.adj_WaterVsSucrose	SignalP	Pfam	Pfam Desc	GOname	GOtype	GOid	KEGGid	KEGGdef	KEGGactivity	KEGGpathway	KEGGpathwayclass	KEGGtype	Note
gene_181	312045	Thiamine thiazole synthase	-2.27692	2.45e-08	-	PF01946	Thi4 family	thiamin biosynthetic process	biological_process	6833	NA	NA	NA	NA	NA	NA	biosynthesis (thiamine)
gene_12	297	malate synthase	-2.78224	2.4e-27	-	PF01274	Malate synthase	malate synthase activity;glyoxylate cycle;catalytic activity	molecular_function;biological_process;molecular_function	2866;4262;2290	NA	NA	NA	NA	NA	NA	biosynthesis (malate)
gene_5032	389265	Protein of unknown function (DUF4243)-domain containing protein	-2.36586	3.31e-08	-	PF14027	Questin oxidase-like	NA	NA	NA	NA	NA	NA	NA	NA	NA	biosynthesis (secondary metabolites, polyketides)
gene_2415	271722	Conidiation protein 6-domain containing protein	-3.99147	0.00234299	-	PF10346	Conidiation protein 6	NA	NA	NA	NA	NA	NA	NA	NA	NA	growth/development
gene_6558	257926	hypothetical protein	-2.03224	0.00206709	-	-	-	NA	NA	NA	NA	NA	NA	NA	NA	NA	hypothetical
gene_9940	340913	expressed protein	-2.0444	0.00105312	Yes	-	-	NA	NA	NA	NA	NA	NA	NA	NA	NA	hypothetical
gene_11087	351219	expressed protein	-2.08335	2.51e-08	-	-	-	NA	NA	NA	NA	NA	NA	NA	NA	NA	hypothetical
gene_11438	105917	expressed protein	-2.10334	0.0057887	-	-	-	NA	NA	NA	NA	NA	NA	NA	NA	NA	hypothetical
gene_1370	315313	hypothetical protein	-2.10445	0.000478359	-	-	-	NA	NA	NA	NA	NA	NA	NA	NA	NA	hypothetical
gene_129	1508	expressed protein	-2.11539	3.11e-05	-	-	-	NA	NA	NA	NA	NA	NA	NA	NA	NA	hypothetical
gene_8233	345058	expressed protein	-2.1233	0.00504877	Yes	-	-	NA	NA	NA	NA	NA	NA	NA	NA	NA	hypothetical
gene_2614	322579	Endonuclease/exonuclease/phosphatase	-2.14285	2.69e-07	Yes	-	-	NA	NA	NA	NA	NA	NA	NA	NA	NA	hypothetical
gene_4959	291457	Fungal protein of unknown function (DUF1774)-domain containing protein	-2.16509	1.29e-08	-	PF08611	Fungal protein of unknown function DUF1774	NA	NA	NA	NA	NA	NA	NA	NA	NA	hypothetical
gene_6811	378812	expressed protein	-2.18784	0.00852652	-	-	-	NA	NA	NA	NA	NA	NA	NA	NA	NA	hypothetical
gene_5626	24022	expressed protein	-2.24502	0.00802314	-	-	-	NA	NA	NA	NA	NA	NA	NA	NA	NA	hypothetical
gene_10954	394317	hypothetical protein	-2.35933	0.00407076	-	-	-	NA	NA	NA	NA	NA	NA	NA	NA	NA	hypothetical
gene_9680	351435	hypothetical protein	-2.42519	3.09e-08	-	-	-	NA	NA	NA	NA	NA	NA	NA	NA	NA	hypothetical
gene_10055	403382	expressed protein	-2.59346	3.92e-11	-	-	-	NA	NA	NA	NA	NA	NA	NA	NA	NA	hypothetical
gene_4887	377162	expressed protein	-2.62127	5.01e-10	-	-	-	NA	NA	NA	NA	NA	NA	NA	NA	NA	hypothetical
gene_1861	252597	hypothetical protein	-2.62232	4.95e-20	-	-	-	NA	NA	NA	NA	NA	NA	NA	NA	NA	hypothetical
gene_3862	401324	hypothetical protein	-2.63135	0.000692807	-	-	-	NA	NA	NA	NA	NA	NA	NA	NA	NA	hypothetical
gene_9232	338539	expressed protein	-2.65108	0.000129506	-	-	-	NA	NA	NA	NA	NA	NA	NA	NA	NA	hypothetical
gene_6684	330241	hypothetical protein	-2.66794	4.25e-05	-	-	-	NA	NA	NA	NA	NA	NA	NA	NA	NA	hypothetical
gene_6756	165819	expressed protein	-2.82301	0.00784027	Yes	-	-	NA	NA	NA	NA	NA	NA	NA	NA	NA	hypothetical
gene_7865	403648	expressed protein	-2.94497	0.00213426	-	-	-	NA	NA	NA	NA	NA	NA	NA	NA	NA	hypothetical
gene_11901	353952	hypothetical protein	-2.95184	3.09e-07	-	-	-	NA	NA	NA	NA	NA	NA	NA	NA	NA	hypothetical
gene_2115	302253	hypothetical protein	-2.98836	0.00224419	-	-	-	NA	NA	NA	NA	NA	NA	NA	NA	NA	hypothetical
gene_9402	338845	expressed protein	-3.00876	9e-17	Yes	-	-	NA	NA	NA	NA	NA	NA	NA	NA	NA	hypothetical
gene_4947	333473	hypothetical protein	-3.15768	5.34e-11	-	-	-	NA	NA	NA	NA	NA	NA	NA	NA	NA	hypothetical
gene_4487	320640	hypothetical protein	-3.26537	1.09e-05	Yes	-	-	NA	NA	NA	NA	NA	NA	NA	NA	NA	hypothetical
gene_11769	282740	expressed protein	-3.41435	0.000502309	Yes	-	-	NA	NA	NA	NA	NA	NA	NA	NA	NA	hypothetical
gene_3807	387834	hypothetical protein	-3.4162	0.000550525	-	-	-	NA	NA	NA	NA	NA	NA	NA	NA	NA	hypothetical
gene_8589	346023	expressed protein	-3.64943	0.000407362	Yes	-	-	NA	NA	NA	NA	NA	NA	NA	NA	NA	hypothetical
gene_9115	307710	hypothetical protein	-3.75268	0.00514929	-	-	-	NA	NA	NA	NA	NA	NA	NA	NA	NA	hypothetical
gene_10695	394214	expressed protein	-3.93071	2.44e-11	-	-	-	NA	NA	NA	NA	NA	NA	NA	NA	NA	hypothetical
gene_11179	381570	hypothetical protein	-3.9697	0.00701039	-	-	-	NA	NA	NA	NA	NA	NA	NA	NA	NA	hypothetical
gene_6794	401665	expressed protein	-4.02424	0.000142873	Yes	-	-	NA	NA	NA	NA	NA	NA	NA	NA	NA	hypothetical
gene_8193	392727	expressed protein	-4.11776	2.45e-08	-	-	-	NA	NA	NA	NA	NA	NA	NA	NA	NA	hypothetical
gene_2555	254108	hypothetical protein	-4.41785	1.06e-06	-	-	-	NA	NA	NA	NA	NA	NA	NA	NA	NA	hypothetical
gene_10955	83871	expressed protein	-4.50699	0.00123476	Yes	-	-	NA	NA	NA	NA	NA	NA	NA	NA	NA	hypothetical
gene_12377	112646	expressed protein	-4.5288	3.03e-15	-	-	-	NA	NA	NA	NA	NA	NA	NA	NA	NA	hypothetical
gene_10701	350243	expressed protein	-4.91997	1.5e-05	-	-	-	NA	NA	NA	NA	NA	NA	NA	NA	NA	hypothetical
gene_10768	78530	expressed protein	-5.55148	0.00131895	-	-	-	NA	NA	NA	NA	NA	NA	NA	NA	NA	hypothetical
gene_5387	402224	Protein phosphatase 2C (PP2C)-like domain-containing protein	-5.70175	0.00348046	-	PF07228	Stage II sporulation protein E SpoIIE	catalytic activity	molecular_function	2290	NA	NA	NA	NA	NA	NA	hypothetical
gene_11014	351087	expressed protein	-5.74705	0.00985993	Yes	-	-	NA	NA	NA	NA	NA	NA	NA	NA	NA	hypothetical
gene_6761	401638	hypothetical protein	-5.849	0.00413416	-	-	-	NA	NA	NA	NA	NA	NA	NA	NA	NA	hypothetical
gene_432	5513	expressed protein	-5.99517	0.00936155	-	-	-	NA	NA	NA	NA	NA	NA	NA	NA	NA	hypothetical
gene_612	398361	hypothetical protein	-6.87374	3.09e-05	-	-	-	NA	NA	NA	NA	NA	NA	NA	NA	NA	hypothetical
gene_12237	283362	HAD-like domain-containing protein	-2.99169	5.19e-20	-	PF13242;PF13344	HAD-hyrolase-like;Haloacid dehalogenase-like hydrolase	metabolic process;hydrolase activity	biological_process;molecular_function	5830;9985	NA	NA	NA	NA	NA	NA	hypothetical (hydrolase)
gene_6620	274635	Piso0_003863	-3.32541	1.29e-12	-	PF01161	Phosphatidylethanolamine-binding protein	NA	NA	NA	NA	NA	NA	NA	NA	NA	hypothetical (membrane-bound)
gene_10740	393821	methyltransferase	-7.16919	9.08e-05	-	PF13489	Methyltransferase domain	NA	NA	NA	NA	NA	NA	NA	NA	NA	hypothetical (methyl transferase)
gene_658	383396	hypothetical protein	-2.08559	0.00620273	-	PF00168	C2 domain	NA	NA	NA	NA	NA	NA	NA	NA	NA	hypothetical (protein-protein interactions)
gene_9773	87085	hypothetical protein	-2.50944	0.000263167	-	PF12796;PF13637	Ankyrin repeats 3 copies;Ankyrin repeats many copies	NA	NA	NA	NA	NA	NA	NA	NA	NA	hypothetical (protein-protein interactions)
gene_2921	302967	Ankyrin repeat-containing domain protein	-6.53806	2.81e-05	-	PF00023;PF12796	Ankyrin repeat;Ankyrin repeats 3 copies	NA	NA	NA	NA	NA	NA	NA	NA	NA	hypothetical (protein-protein interactions)
gene_12236	117061	glycerol dehydrogenase	-3.34975	2.26e-34	-	PF00248	Aldo-keto reductase family	NA	NA	NA	NA	NA	NA	NA	NA	NA	hypothetical (reductase)
gene_340	312975	homogentisate 1%2C2-dioxygenase	-2.02546	2.85e-06	-	PF04209	homogentisate 1-2-dioxygenase	homogentisate 1,2-dioxygenase activity;L-phenylalanine catabolic process;tyrosine metabolic process	molecular_function;biological_process;biological_process	2809;4689;4700	1.13.11.5;1.13.11.5	Homogentisate 1,2-dioxygenase.;Homogentisate 1,2-dioxygenase.	Homogentisate + O(2) = 4-maleylacetoacetate.;Homogentisate + O(2) = 4-maleylacetoacetate.	Styrene degradation;Tyrosine metabolism	Biodegradation of Xenobiotics;Amino Acid Metabolism	METABOLIC;METABOLIC	metabolism: Carbon (aa)
gene_5999	388971	DNA polymerase family A-domain containing protein	-2.0949	2.14e-08	-	PF00476;PF00651;PF18136	DNA polymerase family A;BTB-POZ domain;DNA mitochondrial polymerase exonuclease domain	protein binding;DNA binding;DNA-directed DNA polymerase activity;DNA replication;nucleic acid binding;DNA polymerase activity	molecular_function;molecular_function;molecular_function;biological_process;molecular_function;molecular_function	3727;2176;2353;4421;2175;16887	2.7.7.7;2.7.7.7;2.7.7.7	DNA-directed DNA polymerase.;DNA-directed DNA polymerase.;DNA-directed DNA polymerase.	N deoxynucleoside triphosphate = N diphosphate + {DNA}(N).;N deoxynucleoside triphosphate = N diphosphate + {DNA}(N).;N deoxynucleoside triphosphate = N diphosphate + {DNA}(N).	Purine metabolism;DNA polymerase;Pyrimidine metabolism	Nucleotide Metabolism;REPLICATION AND REPAIR;Nucleotide Metabolism	METABOLIC;REGULATORY;METABOLIC	misc. cell (DNA Polymerase)
gene_12079	406189	Glutamate/Leucine/Phenylalanine/Valine dehydrogenase-domain containing protein	-2.21815	1.65e-11	-	PF00208;PF05088	Glutamate-Leucine-Phenylalanine-Valine dehydrogenase;Bacterial NAD-glutamate dehydrogenase	amino acid metabolic process;oxidoreductase activity;glutamate dehydrogenase activity	biological_process;molecular_function;molecular_function	4650;9710;2758	1.4.1.2;1.4.1.2	Glutamate dehydrogenase.;Glutamate dehydrogenase.	L-glutamate + H(2)O + NAD(+) = 2-oxoglutarate + NH(3) + NADH.;L-glutamate + H(2)O + NAD(+) = 2-oxoglutarate + NH(3) + NADH.	Nitrogen metabolism;Glutamate metabolism	Energy Metabolism;Amino Acid Metabolism	METABOLIC;METABOLIC	metabolism: Carbon (aa)
gene_9927	261379	putative UTP--glucose-1-phosphate uridylyltransferase	-2.20693	2.17e-25	-	PF01704	UTP--glucose-1-phosphate uridylyltransferase	metabolic process;nucleotidyltransferase activity;UTP:glucose-1-phosphate uridylyltransferase activity	biological_process;molecular_function;molecular_function	5830;9977;2431	2.7.7.9;2.7.7.9;2.7.7.9;2.7.7.9	UTP--glucose-1-phosphate uridylyltransferase.;UTP--glucose-1-phosphate uridylyltransferase.;UTP--glucose-1-phosphate uridylyltransferase.;UTP--glucose-1-phosphate uridylyltransferase.	UTP + alpha-D-glucose 1-phosphate = diphosphate + UDP-glucose.;UTP + alpha-D-glucose 1-phosphate = diphosphate + UDP-glucose.;UTP + alpha-D-glucose 1-phosphate = diphosphate + UDP-glucose.;UTP + alpha-D-glucose 1-phosphate = diphosphate + UDP-glucose.	Pentose and glucuronate interconversions;Galactose metabolism;Nucleotide sugars metabolism;Starch and sucrose metabolism	Carbohydrate Metabolism;Carbohydrate Metabolism;Nucleotide Metabolism;Metabolism of Complex Carbohydrates	METABOLIC;METABOLIC;METABOLIC;METABOLIC	metabolism: Carbon (carbohydrates, nucleotides)
gene_8684	346770	GroES (chaperonin 10)-like protein	-2.07425	1.92e-06	-	PF00107;PF08240	Zinc-binding dehydrogenase;Alcohol dehydrogenase GroES-like domain	zinc ion binding;oxidoreductase activity;D-arabinitol dehydrogenase (NADP+) activity	molecular_function;molecular_function;molecular_function	5939;9710;16540	NA	NA	NA	NA	NA	NA	metabolism: Carbon (carbohydrates)
gene_5565	335067	Glycosyl transferase	-2.23738	1.81e-22	-	PF00343	Carbohydrate phosphorylase	phosphorylase activity;carbohydrate metabolic process;pyridoxal phosphate binding;glycogen phosphorylase activity	molecular_function;biological_process;molecular_function;molecular_function	3019;4143;13063;5859	2.4.1.1	Phosphorylase.	{(1,4)-alpha-D-glucosyl}(N) + phosphate = {(1,4)-alpha-D-glucosyl}(N-1) + alpha-D-glucose 1-phosphate.	Starch and sucrose metabolism	Metabolism of Complex Carbohydrates	METABOLIC	metabolism: Carbon (carbohydrates)
gene_8293	345137	Glycoside hydrolase superfamily	-2.32776	2.9e-07	Yes	PF00128;PF09260	Alpha amylase- catalytic domain;Domain of unknown function DUF1966	catalytic activity;carbohydrate metabolic process;cation binding;alpha-amylase activity	molecular_function;biological_process;molecular_function;molecular_function	2290;4143;18659;2935	3.2.1.1	Alpha-amylase.	Endohydrolysis of 1,4-alpha-glucosidic linkages in oligosaccharides and polysaccharides.	Starch and sucrose metabolism	Metabolism of Complex Carbohydrates	METABOLIC	metabolism: Carbon (carbohydrates)
gene_8596	368394	cutinase	-2.46018	0.000621839	-	PF01083	Cutinase	metabolic process;hydrolase activity;cutinase activity	biological_process;molecular_function;molecular_function	5830;9985;23784	3.1.1.74	Cutinase.	Cutin + H(2)O = cutin monomers.	\N	\N	\N	metabolism: Carbon (carbohydrates)
gene_1938	384619	putative phosphoglucomutase	-3.08305	1.97e-59	-	PF00408;PF02878;PF02879;PF02880	Phosphoglucomutase-phosphomannomutase-__C-terminal__domain;Phosphoglucomutase-phosphomannomutase-__alpha-beta-alpha__domain__I;Phosphoglucomutase-phosphomannomutase-__alpha-beta-alpha__domain__II;Phosphoglucomutase-phosphomannomutase-__alpha-beta-alpha__domain__III	carbohydrate metabolic process;intramolecular transferase activity, phosphotransferases;phosphoglucomutase activity	biological_process;molecular_function;molecular_function	4143;10063;2988	5.4.2.2;5.4.2.2;5.4.2.2;5.4.2.2;5.4.2.2;5.4.2.2;5.4.2.2	Phosphoglucomutase.;Phosphoglucomutase.;Phosphoglucomutase.;Phosphoglucomutase.;Phosphoglucomutase.;Phosphoglucomutase.;Phosphoglucomutase.	Alpha-D-glucose 1-phosphate = alpha-D-glucose 6-phosphate.;Alpha-D-glucose 1-phosphate = alpha-D-glucose 6-phosphate.;Alpha-D-glucose 1-phosphate = alpha-D-glucose 6-phosphate.;Alpha-D-glucose 1-phosphate = alpha-D-glucose 6-phosphate.;Alpha-D-glucose 1-phosphate = alpha-D-glucose 6-phosphate.;Alpha-D-glucose 1-phosphate = alpha-D-glucose 6-phosphate.;Alpha-D-glucose 1-phosphate = alpha-D-glucose…	Streptomycin biosynthesis;Erythromycin biosynthesis;Pentose phosphate pathway;Aminosugars metabolism;Starch and sucrose metabolism;Glycolysis / Gluconeogenesis;Galactose metabolism	Biosynthesis of Secondary Metabolites;Biosynthesis of Secondary Metabolites;Carbohydrate Metabolism;Metabolism of Complex Carbohydrates;Metabolism of Complex Carbohydrates;Carbohydrate Metabolism;Carbohydrate Metabolism	METABOLIC;METABOLIC;METABOLIC;METABOLIC;METABOLIC;METABOLIC;METABOLIC	metabolism: Carbon (carbohydrates)
gene_5595	259409	N-acetylglucosamine-6-phosphate deacetylase	-3.90624	6.5e-22	-	PF01979	Amidohydrolase family	N-acetylglucosamine metabolic process;N-acetylglucosamine-6-phosphate deacetylase activity;hydrolase activity, acting on carbon-nitrogen (but not peptide) bonds	biological_process;molecular_function;molecular_function	4212;6107;10005	3.5.1.25	N-acetylglucosamine-6-phosphate deacetylase.	N-acetyl-D-glucosamine 6-phosphate + H(2)O = D-glucosamine 6-phosphate + acetate.	Aminosugars metabolism	Metabolism of Complex Carbohydrates	METABOLIC	metabolism: Carbon (carbohydrates)
gene_9200	367695	ATP-utilising Phosphoenolpyruvate carboxykinase	-2.64234	1.03e-15	-	PF01293	Phosphoenolpyruvate carboxykinase	phosphoenolpyruvate carboxykinase (ATP) activity;ATP binding;gluconeogenesis;phosphoenolpyruvate carboxykinase activity;purine nucleotide binding	molecular_function;molecular_function;biological_process;molecular_function;molecular_function	2986;3736;4260;2985;10236	4.1.1.49;4.1.1.49;4.1.1.49	Phosphoenolpyruvate carboxykinase (ATP).;Phosphoenolpyruvate carboxykinase (ATP).;Phosphoenolpyruvate carboxykinase (ATP).	ATP + oxaloacetate = ADP + phosphoenolpyruvate + CO(2).;ATP + oxaloacetate = ADP + phosphoenolpyruvate + CO(2).;ATP + oxaloacetate = ADP + phosphoenolpyruvate + CO(2).	Carbon fixation;Pyruvate metabolism;Citrate cycle (TCA cycle)	Energy Metabolism;Carbohydrate Metabolism;Carbohydrate Metabolism	METABOLIC;METABOLIC;METABOLIC	metabolism: Carbon (Gluconeogensis)
gene_5116	334162	Phosphoglucose isomerase	-2.34517	3.95e-21	-	PF00342	Phosphoglucose isomerase	glucose-6-phosphate isomerase activity;gluconeogenesis;glycolysis	molecular_function;biological_process;biological_process	2753;4260;4261	5.3.1.9;5.3.1.9;5.3.1.9	Glucose-6-phosphate isomerase.;Glucose-6-phosphate isomerase.;Glucose-6-phosphate isomerase.	D-glucose 6-phosphate = D-fructose 6-phosphate.;D-glucose 6-phosphate = D-fructose 6-phosphate.;D-glucose 6-phosphate = D-fructose 6-phosphate.	Starch and sucrose metabolism;Glycolysis / Gluconeogenesis;Pentose phosphate pathway	Metabolism of Complex Carbohydrates;Carbohydrate Metabolism;Carbohydrate Metabolism	METABOLIC;METABOLIC;METABOLIC	metabolism: Carbon (Glycolosis)
gene_3733	328025	isocitrate lyase	-2.40341	6.13e-23	-	PF00463	Isocitrate lyase family	isocitrate lyase activity;carboxylic acid metabolic process;catalytic activity	molecular_function;biological_process;molecular_function	2845;12002;2290	4.1.3.1	Isocitrate lyase.	Isocitrate = succinate + glyoxylate.	Glyoxylate and dicarboxylate metabolism	Carbohydrate Metabolism	METABOLIC	metabolism: Carbon (isocitrate)
gene_11831	356212	putative C-4 methylsterol oxidase	-2.32656	0.000675332	-	PF04116	Fatty acid hydroxylase superfamily	C-4 methylsterol oxidase activity	molecular_function	249	NA	NA	NA	NA	NA	NA	metabolism: Carbon (lipids)
gene_11631	355370	malate dehydrogenase%2C NAD-dependent	-2.76388	1.89e-26	-	PF00056;PF02866	lactate-malate__dehydrogenase-__NAD__binding__domain;lactate-malate__dehydrogenase-__alpha-beta__C-terminal__domain	tricarboxylic acid cycle intermediate metabolic process;oxidoreductase activity;glycolysis;oxidoreductase activity, acting on the CH-OH group of donors, NAD or NADP as acceptor;cellular carbohydrate metabolic process;malate metabolic process;L-malate dehydrogenase activity;catalytic activity;carbohydrate metabolic process	biological_process;molecular_function;biological_process;molecular_function;biological_process;biological_process;molecular_function;molecular_function;biological_process	4265;9710;4261;9823;19400;4273;12957;2290;4143	1.1.1.37;1.1.1.37;1.1.1.37;1.1.1.37;1.1.1.37	Malate dehydrogenase.;Malate dehydrogenase.;Malate dehydrogenase.;Malate dehydrogenase.;Malate dehydrogenase.	(S)-malate + NAD(+) = oxaloacetate + NADH.;(S)-malate + NAD(+) = oxaloacetate + NADH.;(S)-malate + NAD(+) = oxaloacetate + NADH.;(S)-malate + NAD(+) = oxaloacetate + NADH.;(S)-malate + NAD(+) = oxaloacetate + NADH.	Citrate cycle (TCA cycle);Reductive carboxylate cycle (CO2 fixation);Carbon fixation;Glyoxylate and dicarboxylate metabolism;Pyruvate metabolism	Carbohydrate Metabolism;Energy Metabolism;Energy Metabolism;Carbohydrate Metabolism;Carbohydrate Metabolism	METABOLIC;METABOLIC;METABOLIC;METABOLIC;METABOLIC	metabolism: Carbon (TCA Cycle)
gene_2784	323073	Pyridoxal phosphate-dependent transferase	-2.24015	2.03e-06	-	PF00202	Aminotransferase class-III	transaminase activity;pyridoxal phosphate binding;adenosylmethionine-8-amino-7-oxononanoate transaminase activity	molecular_function;molecular_function;molecular_function	6140;13063;2459	2.6.1.62	Adenosylmethionine--8-amino-7-oxononanoate aminotransferase.	S-adenosyl-L-methionine + 8-amino-7-oxononanoate = S-adenosyl-4- methylthio-2-oxobutanoate + 7,8-diaminononanoate.	Biotin metabolism	Metabolism of Cofactors and Vitamins	METABOLIC	metabolism: Carbon (vitamins and cofactors)
gene_11070	85289	UbiA prenyltransferase family-domain containing protein	-4.41005	0.00763721	-	PF01040	UbiA prenyltransferase family	prenyltransferase activity;integral to membrane;4-hydroxybenzoate nonaprenyltransferase activity	molecular_function;cellular_component;molecular_function	3032;9321;21709	2.5.1.39	4-hydroxybenzoate nonaprenyltransferase.	Solanesyl diphosphate + 4-hydroxybenzoate = diphosphate + nonaprenyl-4-hydroxybenzoate.	Ubiquinone biosynthesis	Metabolism of Cofactors and Vitamins	METABOLIC	metabolism: Carbon (vitamins and cofactors)
gene_9901	41436	hypothetical protein	-3.04797	4.24e-11	-	PF02668	Taurine catabolism dioxygenase TauD- TfdA family	electron transport;oxidoreductase activity;sulfonate dioxygenase activity;2-oxoglutarate-dependent dioxygenase activity;2,4-dichlorophenoxyacetate alpha-ketoglutarate dioxygenase activity;procollagen-proline dioxygenase activity;DNA-N1-methyladenine dioxygenase activity	biological_process;molecular_function;molecular_function;molecular_function;molecular_function;molecular_function;molecular_function	4283;9710;648;7860;10908;12048;19199	1.14.11.-	With 2-oxoglutarate as one donor, and incorporation of one	\N	\N	\N	\N	metabolism: Carbon/Nitrogen (taurine)
gene_3742	328040	putative glutamate carboxypeptidase	-2.03208	2.05e-16	-	PF01546;PF07687	Peptidase family M20-M25-M40;Peptidase dimerisation domain	proteolysis;metallopeptidase activity;hydrolase activity;protein dimerization activity	biological_process;molecular_function;molecular_function;molecular_function	4639;5909;9985;21401	3.4.13.-	Dipeptidases.	\N	\N	\N	\N	metabolism: protease
gene_3480	324668	Peptidase family M1-domain containing protein	-2.65679	4.43e-21	-	PF01433;PF11838;PF17900	Peptidase family M1 domain;ERAP1-like C-terminal domain;Peptidase M1 N-terminal domain	metallopeptidase activity;zinc ion binding;alanine aminopeptidase activity	molecular_function;molecular_function;molecular_function	5909;5939;9560	3.4.11.-	Aminopeptidases.	\N	\N	\N	\N	metabolism: protease
gene_12308	283590	hypothetical protein	-2.0352	6.71e-20	-	PF00270;PF00271	DEAD-DEAH box helicase;Helicase conserved C-terminal domain	nucleic acid binding;helicase activity;ATP binding;ATP-dependent helicase activity	molecular_function;molecular_function;molecular_function;molecular_function	2175;2792;3736;5716	NA	NA	NA	NA	NA	NA	misc. cell (DNA)
gene_654	252051	expressed protein	-2.20912	3.79e-13	-	PF00249	Myb-like DNA-binding domain	DNA binding	molecular_function	2176	NA	NA	NA	NA	NA	NA	misc. cell (DNA)
gene_1846	286379	PIG3 family NAD(P)H quinone oxidoreductase-like protein	-2.62657	5.35e-05	-	PF00107;PF08240	Zinc-binding dehydrogenase;Alcohol dehydrogenase GroES-like domain	NADPH:quinone reductase activity	molecular_function	2413	1.6.5.5	NADPH:quinone reductase.	NADPH + quinone = NADP(+) + semiquinone.	\N	\N	\N	misc. cell (electron transfer)
gene_6809	336991	Acyl-CoA N-acyltransferase	-2.00694	1.94e-05	-	PF00583	Acetyltransferase GNAT family	N-acetyltransferase activity;metabolic process	molecular_function;biological_process	5765;5830	NA	NA	NA	NA	NA	NA	misc. cell (post-translational modification)
gene_9150	344330	hypothetical protein	-2.34198	1.56e-05	-	PF11720	Peptidase inhibitor I78 family	NA	NA	NA	NA	NA	NA	NA	NA	NA	misc. cell (protease inhibitor)
gene_9149	392543	hypothetical protein	-3.43476	0.00652366	-	PF11720	Peptidase inhibitor I78 family	NA	NA	NA	NA	NA	NA	NA	NA	NA	misc. cell (protease inhibitor)
gene_1748	316544	expressed protein	-2.41116	0.000139554	Yes	PF06101	Vacuolar protein sorting-associated protein 62	NA	NA	NA	NA	NA	NA	NA	NA	NA	misc. cell (vacuole)
gene_5974	332604	expressed protein	-3.82457	7.89e-09	-	PF13911	AhpC-TSA antioxidant enzyme	NA	NA	NA	NA	NA	NA	NA	NA	NA	ROS protection
gene_12028	373868	small secreted protein	-2.65331	0.00619005	Yes	-	-	NA	NA	NA	NA	NA	NA	NA	NA	NA	signalling
gene_9352	338783	Ceramidase-domain containing protein	-3.79831	0.000376771	-	PF05875	Ceramidase	Golgi membrane;endoplasmic reticulum membrane;ceramide metabolic process;integral to membrane;hydrolase activity, acting on carbon-nitrogen (but not peptide) bonds, in linear amides;histone deacetylase activity;protein N-terminal asparagine amidohydrolase activity;UDP-3-O-[3-hydroxymyristoyl] N-acetylglucosamine deacetylase activity;iprodione amidohydrolase activity;(3,5-dichlorophenylurea)acetat…	cellular_component;cellular_component;biological_process;cellular_component;molecular_function;molecular_function;molecular_function;molecular_function;molecular_function;molecular_function;molecular_function;molecular_function;molecular_function;molecular_function	140;3978;4799;9321;10006;2805;6078;6380;11049;11050;19211;19212;19328;21832	3.5.1.-;3.5.1.-;3.5.1.-;3.5.1.-	In linear amides.;In linear amides.;In linear amides.;In linear amides.	\N;\N;\N;\N	Nicotinate and nicotinamide metabolism;Pantothenate and CoA biosynthesis;Arginine and proline metabolism;Lipopolysaccharide biosynthesis	Metabolism of Cofactors and Vitamins;Metabolism of Cofactors and Vitamins;Amino Acid Metabolism;Metabolism of Complex Carbohydrates	METABOLIC;METABOLIC;METABOLIC;METABOLIC	signalling
gene_5349	291967	expressed protein	-2.22336	0.00130612	-	PF05729	NACHT domain	NA	NA	NA	NA	NA	NA	NA	NA	NA	signalling (cell death)
gene_6686	290786	hypothetical protein	-6.63976	7.7e-05	-	PF00931;PF13424	NB-ARC domain;Tetratricopeptide repeat	ATP binding;apoptosis	molecular_function;biological_process	3736;5021	NA	NA	NA	NA	NA	NA	signalling (cell death)
gene_12862	267774	Acyl transferase/acyl hydrolase/lysophospholipase	-2.29886	6.13e-08	-	PF01734	Patatin-like phospholipase	intracellular;zinc ion binding;protein binding;lipid metabolic process;metabolic process	cellular_component;molecular_function;molecular_function;biological_process;biological_process	3827;5939;3727;4758;5830	NA	NA	NA	NA	NA	NA	signalling (cell death)
gene_6406	402659	expressed protein	-5.66487	0.00457731	-	PF06985	Heterokaryon incompatibility protein HET	NA	NA	NA	NA	NA	NA	NA	NA	NA	signalling (cell death)
gene_8309	345169	Cyanovirin-N	-2.19088	3.47e-06	-	PF08881	CVNH domain	NA	NA	NA	NA	NA	NA	NA	NA	NA	signalling (pathogen/virus recogition)
gene_11632	108182	Ribosomal L28e/Mak16	-2.67605	4.18e-11	-	PF01778	Ribosomal L28e protein family	NA	NA	NA	NA	NA	NA	NA	NA	NA	translation
gene_10880	404737	expressed protein	-3.42079	0.0033999	-	PF00076	RNA recognition motif. a.k.a. RRM- RBD- or RNP domain	nucleic acid binding	molecular_function	2175	NA	NA	NA	NA	NA	NA	translation
gene_6893	337155	hypothetical protein	-2.13363	1.4e-05	-	PF00122;PF00689;PF00690;PF08282;PF13246	E1-E2 ATPase;Cation transporting ATPase- C-terminus;Cation transporter-ATPase- N-terminus;haloacid dehalogenase-like hydrolase;Cation transport ATPase P-type	ATP binding;transport;ATPase activity, coupled to transmembrane movement of ions, phosphorylative mechanism;membrane;cation transport;integral to membrane;hydrolase activity, acting on acid anhydrides, catalyzing transmembrane movement of substances;sodium-exporting ATPase activity, phosphorylative mechanism	molecular_function;biological_process;molecular_function;cellular_component;biological_process;cellular_component;molecular_function;molecular_function	3736;4927;8976;9320;4929;9321;10015;6205	3.6.3.7	Sodium-exporting ATPase.	ATP + H(2)O + Na(+)(In) = ADP + phosphate + Na(+)(Out).	\N	\N	\N	transporter (Sodium-exporting ATPase)
gene_12820	361170	General substrate transporter	-4.63276	0.000211554	-	PF00083	Sugar and other transporter	sugar:hydrogen symporter activity;carbohydrate transport;membrane;transporter activity;transport;integral to membrane	molecular_function;biological_process;cellular_component;molecular_function;biological_process;cellular_component	3642;6276;9320;3546;4927;9321	NA	NA	NA	NA	NA	NA	transporter (sugar:hydrogen symporter)

## Sheet: (3) UP_335genes_CharOnly
geneID	proteinID	annotation	SignalP prob. ‚â• 0.5	Pfam	Pfam Desc	GOname	GOtype	GOid	KEGGid	KEGGdef	KEGGactivity	KEGGpathway	KEGGpathwayclass	KEGGtype	Note	geneID
gene_3970	290462	Ent-kaurene synthase	-	-	-	NA	NA	NA	NA	NA	NA	NA	NA	NA	biosynthesis	gene_3970
gene_9819	381172	hypothetical protein	-	PF03171;PF14226	2OG-FeII__oxygenase__superfamily;non-haem__dioxygenase__in__morphine__synthesis__N-terminal	flavonol synthase activity	molecular_function	19893	NA	NA	NA	NA	NA	NA	biosynthesis	gene_9819
gene_6170	292546	2-epi-5-epi-valiolone synthase-like protein	-	PF01761	3-dehydroquinate synthase	3-dehydroquinate synthase activity	molecular_function	2322	NA	NA	NA	NA	NA	NA	biosynthesis	gene_6170
gene_4861	273738	L-Aspartase-like protein	-	PF00221	Aromatic amino acid lyase	biosynthetic process;ammonia ligase activity;cytoplasm;L-phenylalanine catabolic process;ammonia-lyase activity;catalytic activity	biological_process;molecular_function;cellular_component;biological_process;molecular_function;molecular_function	6667;9495;3930;4689;10036;2290	NA	NA	NA	NA	NA	NA	metabolism: Nitrogen (produces ammonium)	gene_4861
gene_3815	328228	hypothetical protein	-	PF00793	DAHP synthetase I family	biosynthetic process;3-deoxy-7-phosphoheptulonate synthase activity;aromatic amino acid family biosynthetic process	biological_process;molecular_function;biological_process	6667;2315;6682	NA	NA	NA	NA	NA	NA	biosynthesis	gene_3815
gene_7045	293187	hypothetical protein	Yes	PF01593	Flavin containing amine oxidoreductase	beta-cyclopiazonate dehydrogenase activity	molecular_function	23708	NA	NA	NA	NA	NA	NA	biosynthesis	gene_7045
gene_6507	388166	hypothetical protein	-	PF00120;PF04909	Glutamine synthetase- catalytic domain;Amidohydrolase	catalytic activity;metabolic process;glutamate-ammonia ligase activity;nitrogen compound metabolic process	molecular_function;biological_process;molecular_function;biological_process	2290;5830;2762;4924	NA	NA	NA	NA	NA	NA	biosynthesis (essential nitrogen metabolism: produces Glutamine from Ammonium+Glutamate)	gene_6507
gene_6683	377706	Tryptophan dimethylallyltransferase-domain containing protein	-	PF11991	Tryptophan dimethylallyltransferase	alkaloid metabolic process;tryptophan dimethylallyltransferase activity	biological_process;molecular_function	7392;23626	NA	NA	NA	NA	NA	NA	biosynthesis	gene_6683
gene_2554	400091	Common central domain of tyrosinase-domain containing protein	-	PF00264;PF18132	Common central domain of tyrosinase;Tyosinase C-terminal domain	metabolic process;oxidoreductase activity;monophenol monooxygenase activity	biological_process;molecular_function;molecular_function	5830;9710;2894	1.14.18.1;1.14.18.1;1.14.18.1;1.14.18.1	Monophenol monooxygenase.;Monophenol monooxygenase.;Monophenol monooxygenase.;Monophenol monooxygenase.	L-tyrosine + L-DOPA + O(2) = L-DOPA + DOPAquinone + H(2)O.;L-tyrosine + L-DOPA + O(2) = L-DOPA + DOPAquinone + H(2)O.;L-tyrosine + L-DOPA + O(2) = L-DOPA + DOPAquinone + H(2)O.;L-tyrosine + L-DOPA + O(2) = L-DOPA + DOPAquinone + H(2)O.	Alkaloid biosynthesis I;Riboflavin metabolism;Tyrosine metabolism;Flavonoids, stilbene and lignin biosynthesis	Biosynthesis of Secondary Metabolites;Metabolism of Cofactors and Vitamins;Amino Acid Metabolism;Biosynthesis of Secondary Metabolites	METABOLIC;METABOLIC;METABOLIC;METABOLIC	biosynthesis (amino acids)	gene_2554
gene_1222	250878	Catabolic 3-dehydroquinase	-	PF01220	Dehydroquinase class II	3-dehydroquinate dehydratase activity;aromatic amino acid family biosynthetic process	molecular_function;biological_process	2321;6682	4.2.1.10	3-dehydroquinate dehydratase.	3-dehydroquinate = 3-dehydroshikimate + H(2)O.	Phenylalanine, tyrosine and tryptophan biosynthesis	Amino Acid Metabolism	METABOLIC	biosynthesis (amino acids)	gene_1222
gene_1224	285673	3-dehydroshikimate dehydratase	-	PF08501	Shikimate dehydrogenase substrate binding domain	shikimate 5-dehydrogenase activity;cytoplasm;quinate 5-dehydrogenase activity	molecular_function;cellular_component;molecular_function	3125;3930;13155	1.1.1.24	Quinate 5-dehydrogenase.	Quinate + NAD(+) = 5-dehydroquinate + NADH.	Phenylalanine, tyrosine and tryptophan biosynthesis	Amino Acid Metabolism	METABOLIC	biosynthesis (amino acids)	gene_1224
gene_3474	422657	hypothetical protein	-	PF13561	Enoyl-Acyl carrier protein reductase	metabolic process;oxidoreductase activity;sorbose reductase activity	biological_process;molecular_function;molecular_function	5830;9710;14950	NA	NA	NA	NA	NA	NA	biosynthesis (fatty acids)	gene_3474
gene_8938	343622	ELO family	-	PF01151	GNS1-SUR4 family	integral to membrane	cellular_component	9321	NA	NA	NA	NA	NA	NA	biosynthesis (fatty acids)	gene_8938
gene_3056	136343	putative glutamate synthase Glt1	-	PF00310;PF01493;PF01645;PF04898;PF07992;PF14691	Glutamine amidotransferases class-II;GXGXG motif;Conserved region in glutamate synthase;Glutamate synthase central domain;Pyridine nucleotide-disulphide oxidoreductase;Dihydroprymidine dehydrogenase domain II- 4Fe-4S cluster	metabolic process;oxidoreductase activity;glutamate biosynthetic process;glutamate synthase activity;oxidoreductase activity, acting on the CH-NH2 group of donors, NAD or NADP as acceptor;nitrogen compound metabolic process;iron-sulfur cluster binding;iron ion binding;FMN binding;glutamate synthase activity, NADH or NADPH as acceptor;FAD binding	biological_process;molecular_function;biological_process;molecular_function;molecular_function;biological_process;molecular_function;molecular_function;molecular_function;molecular_function;molecular_function	5830;9710;4667;9236;9846;4924;24783;3721;7744;19656;23919	NA	NA	NA	NA	NA	NA	biosynthesis (essential nitrogen metabolism: produces Glutamate from Glutamine and 2-oxoglutarate)	gene_3056
gene_12675	406316	Fatty acid desaturase-domain containing protein	-	PF00487;PF11960	Fatty acid desaturase;Domain of unknown function DUF3474	oxidoreductase activity	molecular_function	9710	1.14.19.-	With oxidation of a pair of donors resulting in the reduction	\N	\N	\N	\N	biosynthesis (membrane lipids)	gene_12675
gene_12681	299338	hypothetical protein	Yes	PF00264	Common central domain of tyrosinase	metabolic process;oxidoreductase activity;monophenol monooxygenase activity	biological_process;molecular_function;molecular_function	5830;9710;2894	1.14.18.1;1.14.18.1;1.14.18.1;1.14.18.1	Monophenol monooxygenase.;Monophenol monooxygenase.;Monophenol monooxygenase.;Monophenol monooxygenase.	L-tyrosine + L-DOPA + O(2) = L-DOPA + DOPAquinone + H(2)O.;L-tyrosine + L-DOPA + O(2) = L-DOPA + DOPAquinone + H(2)O.;L-tyrosine + L-DOPA + O(2) = L-DOPA + DOPAquinone + H(2)O.;L-tyrosine + L-DOPA + O(2) = L-DOPA + DOPAquinone + H(2)O.	Alkaloid biosynthesis I;Riboflavin metabolism;Tyrosine metabolism;Flavonoids, stilbene and lignin biosynthesis	Biosynthesis of Secondary Metabolites;Metabolism of Cofactors and Vitamins;Amino Acid Metabolism;Biosynthesis of Secondary Metabolites	METABOLIC;METABOLIC;METABOLIC;METABOLIC	biosynthesis (amino acids)	gene_12681
gene_10112	297508	Cytochrome P450	-	PF00067	Cytochrome P450	monooxygenase activity;iron ion binding;electron transport;heme binding	molecular_function;molecular_function;biological_process;molecular_function	2888;3721;4283;12251	NA	NA	NA	NA	NA	NA	CYP	gene_10112
gene_11342	104772	Cytochrome P450	-	PF00067	Cytochrome P450	monooxygenase activity;iron ion binding;electron transport;heme binding	molecular_function;molecular_function;biological_process;molecular_function	2888;3721;4283;12251	NA	NA	NA	NA	NA	NA	CYP	gene_11342
gene_12342	356815	Cytochrome P450	-	PF00067	Cytochrome P450	monooxygenase activity;iron ion binding;electron transport;heme binding	molecular_function;molecular_function;biological_process;molecular_function	2888;3721;4283;12251	NA	NA	NA	NA	NA	NA	CYP	gene_12342
gene_12445	369388	Cytochrome P450	-	PF00067	Cytochrome P450	monooxygenase activity;iron ion binding;electron transport;heme binding	molecular_function;molecular_function;biological_process;molecular_function	2888;3721;4283;12251	NA	NA	NA	NA	NA	NA	CYP	gene_12445
gene_12764	361667	Cytochrome P450	-	PF00067	Cytochrome P450	monooxygenase activity;iron ion binding;electron transport;heme binding	molecular_function;molecular_function;biological_process;molecular_function	2888;3721;4283;12251	NA	NA	NA	NA	NA	NA	CYP	gene_12764
gene_7807	262237	Cytochrome P450	-	PF00067	Cytochrome P450	monooxygenase activity;iron ion binding;electron transport;heme binding	molecular_function;molecular_function;biological_process;molecular_function	2888;3721;4283;12251	NA	NA	NA	NA	NA	NA	CYP	gene_7807
gene_6498	329388	putative cytochrome P450 alkane hydroxylase	-	PF00067	Cytochrome P450	monooxygenase activity;iron ion binding;electron transport;heme binding;unspecific monooxygenase activity	molecular_function;molecular_function;biological_process;molecular_function;molecular_function	2888;3721;4283;12251;23642	1.14.14.1;1.14.14.1;1.14.14.1	Unspecific monooxygenase.;Unspecific monooxygenase.;Unspecific monooxygenase.	RH + reduced flavoprotein + O(2) = ROH + oxidized flavoprotein + H(2)O.;RH + reduced flavoprotein + O(2) = ROH + oxidized flavoprotein + H(2)O.;RH + reduced flavoprotein + O(2) = ROH + oxidized flavoprotein + H(2)O.	Tryptophan metabolism;Fatty acid metabolism;gamma-Hexachlorocyclohexane degradation	Amino Acid Metabolism;Lipid Metabolism;Biodegradation of Xenobiotics	METABOLIC;METABOLIC;METABOLIC	CYP (gamma-Hexachlorocyclohexane degradation or Tryptophan degradation)	gene_6498
gene_7902	343081	Cytochrome P450	-	PF00067	Cytochrome P450	monooxygenase activity;iron ion binding;electron transport;heme binding;benzoate 4-monooxygenase activity	molecular_function;molecular_function;biological_process;molecular_function;molecular_function	2888;3721;4283;12251;10970	1.14.13.12	Benzoate 4-monooxygenase.	Benzoate + NADPH + O(2) = 4-hydroxybenzoate + NADP(+) + H(2)O.	Benzoate degradation via CoA ligation	Biodegradation of Xenobiotics	METABOLIC	CYP (Benzoate)	gene_7902
gene_6440	29400	hypothetical protein	-	PF01494	FAD binding domain	monooxygenase activity;electron transport;aromatic compound metabolic process;salicylate 1-monooxygenase activity	molecular_function;biological_process;biological_process;molecular_function	2888;4283;4851;10964	1.14.13.1;1.14.13.1	Salicylate 1-monooxygenase.;Salicylate 1-monooxygenase.	Salicylate + NADH + O(2) = catechol + NAD(+) + H(2)O + CO(2).;Salicylate + NADH + O(2) = catechol + NAD(+) + H(2)O + CO(2).	Fluorene degradation;Nitorobenzene degradation	Biodegradation of Xenobiotics;Biodegradation of Xenobiotics	METABOLIC;METABOLIC	CYP (Fluorene, Nitorobenzene, Salicylate degradation)	gene_6440
gene_3969	161410	putative cytochrome P450	-	PF00067	Cytochrome P450	monooxygenase activity;iron ion binding;electron transport;heme binding;3-(3-hydroxy-phenyl)propionate hydroxylase activity;4-chlorobenzaldehyde oxidase activity;3,5-xylenol methylhydroxylase activity;phenylacetate hydroxylase activity;4-nitrophenol 4-monooxygenase activity;dimethyl sulfide monooxygenase activity;alpha-pinene monooxygenase [NADH] activity;limonene 1,2-monooxygenase activity;phena…	molecular_function;molecular_function;biological_process;molecular_function;molecular_function;molecular_function;molecular_function;molecular_function;molecular_function;molecular_function;molecular_function;molecular_function;molecular_function;molecular_function;molecular_function;molecular_function;molecular_function;molecular_function;molecular_function;molecular_function;molecular_function;…	2888;3721;4283;12251;6319;10781;10936;10937;10938;10939;10940;10941;10942;10943;10944;10945;10946;10947;10948;10949;10950;10952;10953;10954;10955;10956;10957;10958;10959;10960;10961;10962;10963;11397;19184;19196	1.14.13.-;1.14.13.-;1.14.13.-;1.14.13.-;1.14.13.-;1.14.13.-;1.14.13.-;1.14.13.-;1.14.13.-;1.14.13.-;1.14.13.-;1.14.13.-;1.14.13.-;1.14.13.-	With NADH or NADPH as one donor, and incorporation of one atom;With NADH or NADPH as one donor, and incorporation of one atom;With NADH or NADPH as one donor, and incorporation of one atom;With NADH or NADPH as one donor, and incorporation of one atom;With NADH or NADPH as one donor, and incorporation of one atom;With NADH or NADPH as one donor, and incorporation of one atom;With NADH or NADPH as…	\N;\N;\N;\N;\N;\N;\N;\N;\N;\N;\N;\N;\N;\N	Methane metabolism;Phenylalanine metabolism;Ubiquinone biosynthesis;Alkaloid biosynthesis I;Styrene degradation;Tryptophan metabolism;Androgen and estrogen metabolism;Sterol biosynthesis;1,4-Dichlorobenzene degradation;Tyrosine metabolism;Bile acid biosynthesis;Flavonoids, stilbene and lignin biosynthesis;Histidine metabolism;gamma-Hexachlorocyclohexane degradation	Energy Metabolism;Amino Acid Metabolism;Metabolism of Cofactors and Vitamins;Biosynthesis of Secondary Metabolites;Biodegradation of Xenobiotics;Amino Acid Metabolism;Lipid Metabolism;Lipid Metabolism;Biodegradation of Xenobiotics;Amino Acid Metabolism;Lipid Metabolism;Biosynthesis of Secondary Metabolites;Amino Acid Metabolism;Biodegradation of Xenobiotics	METABOLIC;METABOLIC;METABOLIC;METABOLIC;METABOLIC;METABOLIC;METABOLIC;METABOLIC;METABOLIC;METABOLIC;METABOLIC;METABOLIC;METABOLIC;METABOLIC	CYP (uses NADPH as an electron donor)	gene_3969
gene_8280	262746	Cerato-platanin-domain containing protein	Yes	PF07249	Cerato-platanin	NA	NA	NA	NA	NA	NA	NA	NA	NA	Fungal cell wall protein that is toxic to plants (host-pathogen interactions)	gene_8280
gene_3260	138603	expressed protein	Yes	PF05730	CFEM domain	NA	NA	NA	NA	NA	NA	NA	NA	NA	Fungal cell wall protein that is toxic to plants (host-pathogen interactions)	gene_3260
gene_2415	271722	Conidiation protein 6-domain containing protein	-	PF10346	Conidiation protein 6	NA	NA	NA	NA	NA	NA	NA	NA	NA	growth/development	gene_2415
gene_10074	411510	cell wall glucanase	Yes	PF00722	Glycosyl hydrolases family 16	hydrolase activity, hydrolyzing O-glycosyl compounds;carbohydrate metabolic process	molecular_function;biological_process	2933;4143	NA	NA	NA	NA	NA	NA	growth/development (cell wall)	gene_10074
gene_10075	294164	cell wall glucanase	Yes	PF00722	Glycosyl hydrolases family 16	hydrolase activity, hydrolyzing O-glycosyl compounds;carbohydrate metabolic process;chitin binding	molecular_function;biological_process;molecular_function	2933;4143;5747	NA	NA	NA	NA	NA	NA	growth/development (cell wall)	gene_10075
gene_10131	90673	expressed protein	-	-	-	NA	NA	NA	NA	NA	NA	NA	NA	NA	hypothetical	gene_10131
gene_10181	352572	hypothetical protein	-	-	-	NA	NA	NA	NA	NA	NA	NA	NA	NA	hypothetical	gene_10181
gene_10338	352059	expressed protein	Yes	-	-	NA	NA	NA	NA	NA	NA	NA	NA	NA	hypothetical	gene_10338
gene_10339	381221	hypothetical protein	-	-	-	NA	NA	NA	NA	NA	NA	NA	NA	NA	hypothetical	gene_10339
gene_10413	309496	hypothetical protein	-	-	-	NA	NA	NA	NA	NA	NA	NA	NA	NA	hypothetical	gene_10413
gene_10434	394798	hypothetical protein	-	-	-	NA	NA	NA	NA	NA	NA	NA	NA	NA	hypothetical	gene_10434
gene_10688	415908	hypothetical protein	-	-	-	NA	NA	NA	NA	NA	NA	NA	NA	NA	hypothetical	gene_10688
gene_10697	350237	expressed protein	-	-	-	NA	NA	NA	NA	NA	NA	NA	NA	NA	hypothetical	gene_10697
gene_10698	350240	hypothetical protein	-	-	-	NA	NA	NA	NA	NA	NA	NA	NA	NA	hypothetical	gene_10698
gene_1080	13419	hypothetical protein	-	-	-	NA	NA	NA	NA	NA	NA	NA	NA	NA	hypothetical	gene_1080
gene_10824	79100	expressed protein	-	-	-	NA	NA	NA	NA	NA	NA	NA	NA	NA	hypothetical	gene_10824
gene_1097	383805	expressed protein	-	-	-	NA	NA	NA	NA	NA	NA	NA	NA	NA	hypothetical	gene_1097
gene_11035	351117	expressed protein	-	-	-	NA	NA	NA	NA	NA	NA	NA	NA	NA	hypothetical	gene_11035
gene_11130	405479	expressed protein	-	-	-	NA	NA	NA	NA	NA	NA	NA	NA	NA	hypothetical	gene_11130
gene_11306	104553	expressed protein	-	-	-	NA	NA	NA	NA	NA	NA	NA	NA	NA	hypothetical	gene_11306
gene_11337	395574	hypothetical protein	Yes	-	-	NA	NA	NA	NA	NA	NA	NA	NA	NA	hypothetical	gene_11337
gene_11377	354487	expressed protein	-	-	-	NA	NA	NA	NA	NA	NA	NA	NA	NA	hypothetical	gene_11377
gene_11517	282406	expressed protein	Yes	-	-	NA	NA	NA	NA	NA	NA	NA	NA	NA	hypothetical	gene_11517
gene_11524	354992	expressed protein	-	-	-	NA	NA	NA	NA	NA	NA	NA	NA	NA	hypothetical	gene_11524
gene_11913	354149	expressed protein	-	-	-	NA	NA	NA	NA	NA	NA	NA	NA	NA	hypothetical	gene_11913
gene_11991	103938	expressed protein	-	-	-	NA	NA	NA	NA	NA	NA	NA	NA	NA	hypothetical	gene_11991
gene_12075	115298	expressed protein	-	-	-	NA	NA	NA	NA	NA	NA	NA	NA	NA	hypothetical	gene_12075
gene_12228	358673	expressed protein	-	-	-	NA	NA	NA	NA	NA	NA	NA	NA	NA	hypothetical	gene_12228
gene_12296	359864	expressed protein	Yes	-	-	NA	NA	NA	NA	NA	NA	NA	NA	NA	hypothetical	gene_12296
gene_12302	359873	expressed protein	-	-	-	NA	NA	NA	NA	NA	NA	NA	NA	NA	hypothetical	gene_12302
gene_12321	267391	hypothetical protein	-	-	-	NA	NA	NA	NA	NA	NA	NA	NA	NA	hypothetical	gene_12321
gene_12322	359913	expressed protein	-	-	-	NA	NA	NA	NA	NA	NA	NA	NA	NA	hypothetical	gene_12322
gene_12396	310674	hypothetical protein	-	-	-	NA	NA	NA	NA	NA	NA	NA	NA	NA	hypothetical	gene_12396
gene_1240	314688	hypothetical protein	Yes	-	-	NA	NA	NA	NA	NA	NA	NA	NA	NA	hypothetical	gene_1240
gene_12558	310744	expressed protein	Yes	-	-	NA	NA	NA	NA	NA	NA	NA	NA	NA	hypothetical	gene_12558
gene_12651	359266	expressed protein	Yes	-	-	NA	NA	NA	NA	NA	NA	NA	NA	NA	hypothetical	gene_12651
gene_12674	420849	hypothetical protein	-	-	-	NA	NA	NA	NA	NA	NA	NA	NA	NA	hypothetical	gene_12674
gene_12704	396809	hypothetical protein	-	-	-	NA	NA	NA	NA	NA	NA	NA	NA	NA	hypothetical	gene_12704
gene_12823	421480	hypothetical protein	Yes	-	-	NA	NA	NA	NA	NA	NA	NA	NA	NA	hypothetical	gene_12823
gene_12888	311370	hypothetical protein	-	-	-	NA	NA	NA	NA	NA	NA	NA	NA	NA	hypothetical	gene_12888
gene_12892	299827	expressed protein	-	-	-	NA	NA	NA	NA	NA	NA	NA	NA	NA	hypothetical	gene_12892
gene_1430	315420	hypothetical protein	-	-	-	NA	NA	NA	NA	NA	NA	NA	NA	NA	hypothetical	gene_1430
gene_1443	315434	hypothetical protein	-	-	-	NA	NA	NA	NA	NA	NA	NA	NA	NA	hypothetical	gene_1443
gene_1657	316348	expressed protein	Yes	-	-	NA	NA	NA	NA	NA	NA	NA	NA	NA	hypothetical	gene_1657
gene_1680	301427	hypothetical protein	-	-	-	NA	NA	NA	NA	NA	NA	NA	NA	NA	hypothetical	gene_1680
gene_1700	375320	expressed protein	-	-	-	NA	NA	NA	NA	NA	NA	NA	NA	NA	hypothetical	gene_1700
gene_1729	316477	expressed protein	-	-	-	NA	NA	NA	NA	NA	NA	NA	NA	NA	hypothetical	gene_1729
gene_1752	301490	hypothetical protein	-	-	-	NA	NA	NA	NA	NA	NA	NA	NA	NA	hypothetical	gene_1752
gene_1859	375413	expressed protein	-	-	-	NA	NA	NA	NA	NA	NA	NA	NA	NA	hypothetical	gene_1859
gene_1914	316855	expressed protein	Yes	-	-	NA	NA	NA	NA	NA	NA	NA	NA	NA	hypothetical	gene_1914
gene_1915	316856	expressed protein	Yes	-	-	NA	NA	NA	NA	NA	NA	NA	NA	NA	hypothetical	gene_1915
gene_2205	420169	expressed protein	-	-	-	NA	NA	NA	NA	NA	NA	NA	NA	NA	hypothetical	gene_2205
gene_221	312104	expressed protein	-	-	-	NA	NA	NA	NA	NA	NA	NA	NA	NA	hypothetical	gene_221
gene_2246	376021	Acyl transferase/acyl hydrolase/lysophospholipase	-	-	-	metabolic process	biological_process	5830	NA	NA	NA	NA	NA	NA	hypothetical	gene_2246
gene_2426	122350	expressed protein	-	-	-	NA	NA	NA	NA	NA	NA	NA	NA	NA	hypothetical	gene_2426
gene_260	3046	expressed protein	Yes	-	-	NA	NA	NA	NA	NA	NA	NA	NA	NA	hypothetical	gene_260
gene_2622	253922	hypothetical protein	-	-	-	NA	NA	NA	NA	NA	NA	NA	NA	NA	hypothetical	gene_2622
gene_2626	386071	expressed protein	-	-	-	NA	NA	NA	NA	NA	NA	NA	NA	NA	hypothetical	gene_2626
gene_2636	322602	expressed protein	-	-	-	NA	NA	NA	NA	NA	NA	NA	NA	NA	hypothetical	gene_2636
gene_2680	288150	hypothetical protein	Yes	-	-	NA	NA	NA	NA	NA	NA	NA	NA	NA	hypothetical	gene_2680
gene_2728	302798	expressed protein	-	-	-	NA	NA	NA	NA	NA	NA	NA	NA	NA	hypothetical	gene_2728
gene_2754	386188	hypothetical protein	-	-	-	NA	NA	NA	NA	NA	NA	NA	NA	NA	hypothetical	gene_2754
gene_2823	323156	expressed protein	-	-	-	NA	NA	NA	NA	NA	NA	NA	NA	NA	hypothetical	gene_2823
gene_2981	323469	hypothetical protein	-	-	-	NA	NA	NA	NA	NA	NA	NA	NA	NA	hypothetical	gene_2981
gene_3032	400431	hypothetical protein	Yes	-	-	NA	NA	NA	NA	NA	NA	NA	NA	NA	hypothetical	gene_3032
gene_306	3882	expressed protein	Yes	-	-	NA	NA	NA	NA	NA	NA	NA	NA	NA	hypothetical	gene_306
gene_3192	422309	hypothetical protein	-	-	-	NA	NA	NA	NA	NA	NA	NA	NA	NA	hypothetical	gene_3192
gene_3216	323961	expressed protein	-	-	-	NA	NA	NA	NA	NA	NA	NA	NA	NA	hypothetical	gene_3216
gene_3219	323967	expressed protein	Yes	-	-	NA	NA	NA	NA	NA	NA	NA	NA	NA	hypothetical	gene_3219
gene_3326	324147	expressed protein	-	-	-	NA	NA	NA	NA	NA	NA	NA	NA	NA	hypothetical	gene_3326
gene_343	4579	expressed protein	-	-	-	NA	NA	NA	NA	NA	NA	NA	NA	NA	hypothetical	gene_343
gene_3488	377185	expressed protein	-	-	-	NA	NA	NA	NA	NA	NA	NA	NA	NA	hypothetical	gene_3488
gene_3735	387763	hypothetical protein	-	-	-	NA	NA	NA	NA	NA	NA	NA	NA	NA	hypothetical	gene_3735
gene_3848	328980	hypothetical protein	-	-	-	NA	NA	NA	NA	NA	NA	NA	NA	NA	hypothetical	gene_3848
gene_3851	424467	hypothetical protein	-	-	-	NA	NA	NA	NA	NA	NA	NA	NA	NA	hypothetical	gene_3851
gene_3965	290447	expressed protein	-	-	-	NA	NA	NA	NA	NA	NA	NA	NA	NA	hypothetical	gene_3965
gene_4097	399410	hypothetical protein	Yes	-	-	NA	NA	NA	NA	NA	NA	NA	NA	NA	hypothetical	gene_4097
gene_424	300314	hypothetical protein	-	-	-	NA	NA	NA	NA	NA	NA	NA	NA	NA	hypothetical	gene_424
gene_426	374446	expressed protein	-	-	-	NA	NA	NA	NA	NA	NA	NA	NA	NA	hypothetical	gene_426
gene_432	5513	expressed protein	-	-	-	NA	NA	NA	NA	NA	NA	NA	NA	NA	hypothetical	gene_432
gene_434	398215	hypothetical protein	-	-	-	NA	NA	NA	NA	NA	NA	NA	NA	NA	hypothetical	gene_434
gene_435	300325	expressed protein	-	-	-	NA	NA	NA	NA	NA	NA	NA	NA	NA	hypothetical	gene_435
gene_4380	375770	hypothetical protein	-	-	-	NA	NA	NA	NA	NA	NA	NA	NA	NA	hypothetical	gene_4380
gene_4477	417816	hypothetical protein	-	-	-	NA	NA	NA	NA	NA	NA	NA	NA	NA	hypothetical	gene_4477
gene_4692	145342	expressed protein	-	-	-	NA	NA	NA	NA	NA	NA	NA	NA	NA	hypothetical	gene_4692
gene_4776	303734	hypothetical protein	Yes	-	-	NA	NA	NA	NA	NA	NA	NA	NA	NA	hypothetical	gene_4776
gene_4862	303815	hypothetical protein	-	-	-	NA	NA	NA	NA	NA	NA	NA	NA	NA	hypothetical	gene_4862
gene_4883	232208	hypothetical protein	-	-	-	NA	NA	NA	NA	NA	NA	NA	NA	NA	hypothetical	gene_4883
gene_4916	377170	hypothetical protein	-	-	-	NA	NA	NA	NA	NA	NA	NA	NA	NA	hypothetical	gene_4916
gene_4941	423716	hypothetical protein	-	-	-	NA	NA	NA	NA	NA	NA	NA	NA	NA	hypothetical	gene_4941
gene_4975	389209	hypothetical protein	Yes	-	-	NA	NA	NA	NA	NA	NA	NA	NA	NA	hypothetical	gene_4975
gene_5048	17289	expressed protein	-	-	-	NA	NA	NA	NA	NA	NA	NA	NA	NA	hypothetical	gene_5048
gene_5073	378129	expressed protein	-	-	-	NA	NA	NA	NA	NA	NA	NA	NA	NA	hypothetical	gene_5073
gene_5077	334096	expressed protein	-	-	-	intracellular;zinc ion binding	cellular_component;molecular_function	3827;5939	NA	NA	NA	NA	NA	NA	hypothetical	gene_5077
gene_5183	334280	expressed protein	-	-	-	NA	NA	NA	NA	NA	NA	NA	NA	NA	hypothetical	gene_5183
gene_5362	334741	expressed protein	Yes	-	-	NA	NA	NA	NA	NA	NA	NA	NA	NA	hypothetical	gene_5362
gene_5371	334755	expressed protein	-	-	-	NA	NA	NA	NA	NA	NA	NA	NA	NA	hypothetical	gene_5371
gene_5388	305376	hypothetical protein	-	-	-	NA	NA	NA	NA	NA	NA	NA	NA	NA	hypothetical	gene_5388
gene_5427	389627	expressed protein	-	-	-	NA	NA	NA	NA	NA	NA	NA	NA	NA	hypothetical	gene_5427
gene_560	7415	expressed protein	Yes	-	-	NA	NA	NA	NA	NA	NA	NA	NA	NA	hypothetical	gene_560
gene_5747	366955	hypothetical protein	-	-	-	NA	NA	NA	NA	NA	NA	NA	NA	NA	hypothetical	gene_5747
gene_5754	167456	expressed protein	-	-	-	NA	NA	NA	NA	NA	NA	NA	NA	NA	hypothetical	gene_5754
gene_5758	167883	expressed protein	-	-	-	GPI anchor metabolic process;intracellular protein transport;hydrolase activity, acting on ester bonds;intrinsic to endoplasmic reticulum membrane	biological_process;biological_process;molecular_function;cellular_component	4636;4994;9986;14070	NA	NA	NA	NA	NA	NA	hypothetical	gene_5758
gene_577	300454	hypothetical protein	Yes	-	-	NA	NA	NA	NA	NA	NA	NA	NA	NA	hypothetical	gene_577
gene_5986	401839	expressed protein	Yes	-	-	NA	NA	NA	NA	NA	NA	NA	NA	NA	hypothetical	gene_5986
gene_5989	388962	hypothetical protein	-	-	-	NA	NA	NA	NA	NA	NA	NA	NA	NA	hypothetical	gene_5989
gene_5990	171277	expressed protein	-	-	-	NA	NA	NA	NA	NA	NA	NA	NA	NA	hypothetical	gene_5990
gene_6040	258067	hypothetical protein	Yes	-	-	NA	NA	NA	NA	NA	NA	NA	NA	NA	hypothetical	gene_6040
gene_6042	426008	expressed protein	-	-	-	NA	NA	NA	NA	NA	NA	NA	NA	NA	hypothetical	gene_6042
gene_6065	426036	hypothetical protein	-	-	-	NA	NA	NA	NA	NA	NA	NA	NA	NA	hypothetical	gene_6065
gene_6234	259672	HD domain-containing protein	-	-	-	NA	NA	NA	NA	NA	NA	NA	NA	NA	hypothetical	gene_6234
gene_6339	336283	expressed protein	-	-	-	NA	NA	NA	NA	NA	NA	NA	NA	NA	hypothetical	gene_6339
gene_6348	336287	expressed protein	-	-	-	NA	NA	NA	NA	NA	NA	NA	NA	NA	hypothetical	gene_6348
gene_64	831	expressed protein	-	-	-	NA	NA	NA	NA	NA	NA	NA	NA	NA	hypothetical	gene_64
gene_6434	29377	expressed protein	Yes	-	-	NA	NA	NA	NA	NA	NA	NA	NA	NA	hypothetical	gene_6434
gene_6506	162401	expressed protein	-	-	-	intracellular;zinc ion binding	cellular_component;molecular_function	3827;5939	NA	NA	NA	NA	NA	NA	hypothetical	gene_6506
gene_6520	329425	expressed protein	Yes	-	-	NA	NA	NA	NA	NA	NA	NA	NA	NA	hypothetical	gene_6520
gene_6584	304459	expressed protein	-	-	-	NA	NA	NA	NA	NA	NA	NA	NA	NA	hypothetical	gene_6584
gene_6585	163307	expressed protein	-	-	-	NA	NA	NA	NA	NA	NA	NA	NA	NA	hypothetical	gene_6585
gene_67	845	expressed protein	-	-	-	NA	NA	NA	NA	NA	NA	NA	NA	NA	hypothetical	gene_67
gene_6797	304645	hypothetical protein	-	-	-	NA	NA	NA	NA	NA	NA	NA	NA	NA	hypothetical	gene_6797
gene_6806	336987	expressed protein	Yes	-	-	NA	NA	NA	NA	NA	NA	NA	NA	NA	hypothetical	gene_6806
gene_6999	402836	expressed protein	-	-	-	NA	NA	NA	NA	NA	NA	NA	NA	NA	hypothetical	gene_6999
gene_7228	306579	hypothetical protein	-	-	-	NA	NA	NA	NA	NA	NA	NA	NA	NA	hypothetical	gene_7228
gene_7337	339783	expressed protein	-	-	-	NA	NA	NA	NA	NA	NA	NA	NA	NA	hypothetical	gene_7337
gene_742	383477	hypothetical protein	-	-	-	NA	NA	NA	NA	NA	NA	NA	NA	NA	hypothetical	gene_742
gene_743	9805	expressed protein	-	-	-	NA	NA	NA	NA	NA	NA	NA	NA	NA	hypothetical	gene_743
gene_7537	307035	hypothetical protein	-	-	-	hormone activity;extracellular region	molecular_function;cellular_component	3514;3782	NA	NA	NA	NA	NA	NA	hypothetical	gene_7537
gene_7541	342141	hypothetical protein	Yes	-	-	NA	NA	NA	NA	NA	NA	NA	NA	NA	hypothetical	gene_7541
gene_7901	278693	hypothetical protein	-	-	-	NA	NA	NA	NA	NA	NA	NA	NA	NA	hypothetical	gene_7901
gene_8202	345013	expressed protein	-	-	-	NA	NA	NA	NA	NA	NA	NA	NA	NA	hypothetical	gene_8202
gene_8246	380158	expressed protein	-	-	-	NA	NA	NA	NA	NA	NA	NA	NA	NA	hypothetical	gene_8246
gene_8263	345087	expressed protein	-	-	-	NA	NA	NA	NA	NA	NA	NA	NA	NA	hypothetical	gene_8263
gene_8265	345090	expressed protein	-	-	-	NA	NA	NA	NA	NA	NA	NA	NA	NA	hypothetical	gene_8265
gene_8281	307917	hypothetical protein	-	-	-	NA	NA	NA	NA	NA	NA	NA	NA	NA	hypothetical	gene_8281
gene_8283	307919	hypothetical protein	-	-	-	NA	NA	NA	NA	NA	NA	NA	NA	NA	hypothetical	gene_8283
gene_8305	68148	expressed protein	-	-	-	NA	NA	NA	NA	NA	NA	NA	NA	NA	hypothetical	gene_8305
gene_8489	404230	hypothetical protein	-	-	-	NA	NA	NA	NA	NA	NA	NA	NA	NA	hypothetical	gene_8489
gene_8589	346023	expressed protein	Yes	-	-	NA	NA	NA	NA	NA	NA	NA	NA	NA	hypothetical	gene_8589
gene_8655	414710	hypothetical protein	-	-	-	NA	NA	NA	NA	NA	NA	NA	NA	NA	hypothetical	gene_8655
gene_8668	380446	expressed protein	-	-	-	NA	NA	NA	NA	NA	NA	NA	NA	NA	hypothetical	gene_8668
gene_8797	308388	hypothetical protein	-	-	-	NA	NA	NA	NA	NA	NA	NA	NA	NA	hypothetical	gene_8797
gene_8834	414951	expressed protein	-	-	-	NA	NA	NA	NA	NA	NA	NA	NA	NA	hypothetical	gene_8834
gene_8882	347422	hypothetical protein	Yes	-	-	NA	NA	NA	NA	NA	NA	NA	NA	NA	hypothetical	gene_8882
gene_8928	379898	expressed protein	-	-	-	NA	NA	NA	NA	NA	NA	NA	NA	NA	hypothetical	gene_8928
gene_8929	52294	expressed protein	-	-	-	NA	NA	NA	NA	NA	NA	NA	NA	NA	hypothetical	gene_8929
gene_9138	55848	expressed protein	-	-	-	NA	NA	NA	NA	NA	NA	NA	NA	NA	hypothetical	gene_9138
gene_914	12045	hypothetical protein	-	-	-	NA	NA	NA	NA	NA	NA	NA	NA	NA	hypothetical	gene_914
gene_9188	379048	expressed protein	-	-	-	NA	NA	NA	NA	NA	NA	NA	NA	NA	hypothetical	gene_9188
gene_9190	379050	expressed protein	-	-	-	NA	NA	NA	NA	NA	NA	NA	NA	NA	hypothetical	gene_9190
gene_9232	338539	expressed protein	-	-	-	NA	NA	NA	NA	NA	NA	NA	NA	NA	hypothetical	gene_9232
gene_9343	260677	expressed protein	-	-	-	NA	NA	NA	NA	NA	NA	NA	NA	NA	hypothetical	gene_9343
gene_9388	338823	secreted protein	Yes	-	-	NA	NA	NA	NA	NA	NA	NA	NA	NA	hypothetical	gene_9388
gene_9403	36501	expressed protein	-	-	-	NA	NA	NA	NA	NA	NA	NA	NA	NA	hypothetical	gene_9403
gene_9404	379168	expressed protein	-	-	-	NA	NA	NA	NA	NA	NA	NA	NA	NA	hypothetical	gene_9404
gene_9427	308485	hypothetical protein	-	-	-	NA	NA	NA	NA	NA	NA	NA	NA	NA	hypothetical	gene_9427
gene_9445	308503	expressed protein	-	-	-	NA	NA	NA	NA	NA	NA	NA	NA	NA	hypothetical	gene_9445
gene_9463	415085	hypothetical protein	-	-	-	NA	NA	NA	NA	NA	NA	NA	NA	NA	hypothetical	gene_9463
gene_9494	393581	hypothetical protein	-	-	-	NA	NA	NA	NA	NA	NA	NA	NA	NA	hypothetical	gene_9494
gene_9517	76302	expressed protein	-	-	-	NA	NA	NA	NA	NA	NA	NA	NA	NA	hypothetical	gene_9517
gene_9549	404552	hypothetical protein	Yes	-	-	NA	NA	NA	NA	NA	NA	NA	NA	NA	hypothetical	gene_9549
gene_9681	381110	hypothetical protein	-	-	-	NA	NA	NA	NA	NA	NA	NA	NA	NA	hypothetical	gene_9681
gene_9733	405062	expressed protein	Yes	-	-	NA	NA	NA	NA	NA	NA	NA	NA	NA	hypothetical	gene_9733
gene_9828	309361	hypothetical protein	Yes	-	-	NA	NA	NA	NA	NA	NA	NA	NA	NA	hypothetical	gene_9828
gene_9909	340842	expressed protein	Yes	-	-	NA	NA	NA	NA	NA	NA	NA	NA	NA	hypothetical	gene_9909
gene_9919	340857	expressed protein	-	-	-	NA	NA	NA	NA	NA	NA	NA	NA	NA	hypothetical	gene_9919
gene_9928	340885	expressed protein	-	-	-	NA	NA	NA	NA	NA	NA	NA	NA	NA	hypothetical	gene_9928
gene_9946	42212	expressed protein	-	-	-	NA	NA	NA	NA	NA	NA	NA	NA	NA	hypothetical	gene_9946
gene_9375	338810	expressed protein	Yes	PF01097	Arthropod defensin	defense response	biological_process	5054	NA	NA	NA	NA	NA	NA	hypothetical	gene_9375
gene_4974	258757	Domain of unknown function (DUF3328)-domain containing protein	-	PF11807	Domain of unknown function DUF3328	NA	NA	NA	NA	NA	NA	NA	NA	NA	hypothetical	gene_4974
gene_12858	311291	Domain of unknown function (DUF4139)-domain containing protein	-	PF13598	Domain of unknown function DUF4139	NA	NA	NA	NA	NA	NA	NA	NA	NA	hypothetical	gene_12858
gene_6251	27212	Domain of unknown function (DUF4203)-domain containing protein	Yes	PF13886	Domain of unknown function DUF4203	NA	NA	NA	NA	NA	NA	NA	NA	NA	hypothetical	gene_6251
gene_2346	121596	Domain of unknown function (DUF4360)-domain containing protein	Yes	PF14273	Domain of unknown function DUF4360	NA	NA	NA	NA	NA	NA	NA	NA	NA	hypothetical	gene_2346
gene_1824	384527	expressed protein	-	PF11160	Hypervirulence associated proteins TUDOR domain	NA	NA	NA	NA	NA	NA	NA	NA	NA	hypothetical	gene_1824
gene_7475	44355	hypothetical protein	-	PF01187	Macrophage migration inhibitory factor MIF	NA	NA	NA	NA	NA	NA	NA	NA	NA	hypothetical	gene_7475
gene_9602	415234	Protein of unknown function (DUF3433)-domain containing protein	-	PF11915	Protein of unknown function DUF3433	NA	NA	NA	NA	NA	NA	NA	NA	NA	hypothetical	gene_9602
gene_1563	316009	hypothetical protein	-	PF12223	Protein of unknown function DUF3602	NA	NA	NA	NA	NA	NA	NA	NA	NA	hypothetical	gene_1563
gene_5950	275184	hypothetical protein	-	PF12223	Protein of unknown function DUF3602	NA	NA	NA	NA	NA	NA	NA	NA	NA	hypothetical	gene_5950
gene_11079	351203	Protein of unknown function (DUF3632)-domain containing protein	-	PF12311	Protein of unknown function DUF3632	NA	NA	NA	NA	NA	NA	NA	NA	NA	hypothetical	gene_11079
gene_7446	40740	hypothetical protein	-	PF06544	Protein__of__unknown__function__DUF1115	NA	NA	NA	NA	NA	NA	NA	NA	NA	hypothetical	gene_7446
gene_12679	420857	hypothetical protein	Yes	PF02469	Fasciclin domain	NA	NA	NA	NA	NA	NA	NA	NA	NA	hypothetical (adhesion)	gene_12679
gene_1547	60008	S-adenosyl-L-methionine-dependent methyltransferase	-	PF13489	Methyltransferase domain	NA	NA	NA	NA	NA	NA	NA	NA	NA	hypothetical (methyltransferase)	gene_1547
gene_4752	371278	S-adenosyl-L-methionine-dependent methyltransferase	-	PF13489	Methyltransferase domain	NA	NA	NA	NA	NA	NA	NA	NA	NA	hypothetical (methyltransferase)	gene_4752
gene_4812	423552	S-adenosyl-L-methionine-dependent methyltransferase	-	PF13489	Methyltransferase domain	NA	NA	NA	NA	NA	NA	NA	NA	NA	hypothetical (methyltransferase)	gene_4812
gene_4849	326942	S-adenosyl-L-methionine-dependent methyltransferase	-	PF13489	Methyltransferase domain	NA	NA	NA	NA	NA	NA	NA	NA	NA	hypothetical (methyltransferase)	gene_4849
gene_4852	147567	TAM domain methyltransferase	-	PF13489	Methyltransferase domain	NA	NA	NA	NA	NA	NA	NA	NA	NA	hypothetical (methyltransferase)	gene_4852
gene_7432	339925	S-adenosyl-L-methionine-dependent methyltransferase	-	PF13489	Methyltransferase__domain	NA	NA	NA	NA	NA	NA	NA	NA	NA	hypothetical (methyltransferase)	gene_7432
gene_8818	347031	Ankyrin repeat-containing domain protein	-	-	-	NA	NA	NA	NA	NA	NA	NA	NA	NA	hypothetical (protein-protein interactions)	gene_8818
gene_10476	89918	Ankyrin repeat-containing domain protein	-	PF00023;PF12796	Ankyrin repeat;Ankyrin repeats 3 copies	NA	NA	NA	NA	NA	NA	NA	NA	NA	hypothetical (protein-protein interactions)	gene_10476
gene_11604	266248	Ankyrin repeat-containing domain protein	-	PF00023;PF12796	Ankyrin repeat;Ankyrin repeats 3 copies	NA	NA	NA	NA	NA	NA	NA	NA	NA	hypothetical (protein-protein interactions)	gene_11604
gene_12768	283724	Ankyrin repeat-containing domain protein	-	PF00023;PF12796	Ankyrin repeat;Ankyrin repeats 3 copies	NA	NA	NA	NA	NA	NA	NA	NA	NA	hypothetical (protein-protein interactions)	gene_12768
gene_6994	410012	Ankyrin repeat-containing domain protein	-	PF00023;PF12796;PF17111	Ankyrin repeat;Ankyrin repeats 3 copies;Fungal N-terminal domain of STAND proteins	NA	NA	NA	NA	NA	NA	NA	NA	NA	hypothetical (protein-protein interactions)	gene_6994
gene_10014	294094	Ankyrin repeat-containing domain protein	-	PF12796	Ankyrin repeats 3 copies	NA	NA	NA	NA	NA	NA	NA	NA	NA	hypothetical (protein-protein interactions)	gene_10014
gene_10713	415944	Ankyrin repeat-containing domain protein	-	PF12796	Ankyrin repeats 3 copies	protein kinase CK2 activity	molecular_function	3052	NA	NA	NA	NA	NA	NA	hypothetical (protein-protein interactions)	gene_10713
gene_1514	375207	hypothetical protein	-	PF12796	Ankyrin repeats 3 copies	NA	NA	NA	NA	NA	NA	NA	NA	NA	hypothetical (protein-protein interactions)	gene_1514
gene_427	407261	Ankyrin repeat-containing domain protein	-	PF12796	Ankyrin repeats 3 copies	NA	NA	NA	NA	NA	NA	NA	NA	NA	hypothetical (protein-protein interactions)	gene_427
gene_5494	259281	Ankyrin repeat-containing domain protein	-	PF12796	Ankyrin repeats 3 copies	NA	NA	NA	NA	NA	NA	NA	NA	NA	hypothetical (protein-protein interactions)	gene_5494
gene_5951	291235	Ankyrin repeat-containing domain protein	-	PF12796	Ankyrin repeats 3 copies	NA	NA	NA	NA	NA	NA	NA	NA	NA	hypothetical (protein-protein interactions)	gene_5951
gene_6706	165249	expressed protein	-	PF12796	Ankyrin repeats 3 copies	NA	NA	NA	NA	NA	NA	NA	NA	NA	hypothetical (protein-protein interactions)	gene_6706
gene_9977	42408	Ankyrin repeat-containing domain protein	-	PF12796	Ankyrin repeats 3 copies	NA	NA	NA	NA	NA	NA	NA	NA	NA	hypothetical (protein-protein interactions)	gene_9977
gene_6566	304443	Ankyrin repeat-containing domain protein	-	PF12796;PF13857	Ankyrin repeats 3 copies;Ankyrin repeats many copies	protein kinase CK2 activity	molecular_function	3052	NA	NA	NA	NA	NA	NA	hypothetical (protein-protein interactions)	gene_6566
gene_7557	45262	expressed protein	Yes	PF13637	Ankyrin repeats many copies	NA	NA	NA	NA	NA	NA	NA	NA	NA	hypothetical (protein-protein interactions)	gene_7557
gene_7719	246571	Ankyrin repeat-containing domain protein	-	PF12796	Ankyrin__repeats__3__copies	NA	NA	NA	NA	NA	NA	NA	NA	NA	hypothetical (protein-protein interactions)	gene_7719
gene_5708	24743	expressed protein	-	PF00651	BTB-POZ domain	protein binding	molecular_function	3727	NA	NA	NA	NA	NA	NA	hypothetical (protein-protein interactions)	gene_5708
gene_6481	274477	expressed protein	-	PF12937	F-box-like	NA	NA	NA	NA	NA	NA	NA	NA	NA	hypothetical (protein-protein interactions)	gene_6481
gene_7534	294256	expressed protein	-	PF12937	F-box-like	NA	NA	NA	NA	NA	NA	NA	NA	NA	hypothetical (protein-protein interactions)	gene_7534
gene_6634	235112	expressed protein	-	PF01753	MYND finger	zinc ion binding	molecular_function	5939	NA	NA	NA	NA	NA	NA	hypothetical (protein-protein interactions)	gene_6634
gene_7395	277892	expressed protein	-	PF01753	MYND finger	zinc ion binding	molecular_function	5939	NA	NA	NA	NA	NA	NA	hypothetical (protein-protein interactions)	gene_7395
gene_2547	400084	Mss4-like protein	-	PF04828	Glutathione-dependent formaldehyde-activating enzyme	metabolic process;carbon-sulfur lyase activity	biological_process;molecular_function	5830;10041	NA	NA	NA	NA	NA	NA	metabolism: Carbon (formadehyde -> formate)	gene_2547
gene_8850	347377	Mss4-like protein	-	PF04828	Glutathione-dependent formaldehyde-activating enzyme	metabolic process;carbon-sulfur lyase activity	biological_process;molecular_function	5830;10041	NA	NA	NA	NA	NA	NA	metabolism: Carbon (formadehyde -> formate)	gene_8850
gene_5385	378351	hypothetical protein	-	PF00106	short chain dehydrogenase	metabolic process;oxidoreductase activity	biological_process;molecular_function	5830;9710	NA	NA	NA	NA	NA	NA	metabolism: Carbon	gene_5385
gene_7424	40494	GroES (chaperonin 10)-like protein	-	PF08240	Alcohol dehydrogenase GroES-like domain	zinc ion binding;oxidoreductase activity;C-3 sterol dehydrogenase (C-4 sterol decarboxylase) activity;3-keto sterol reductase activity;aldo-keto reductase activity;isocitrate dehydrogenase activity;mevaldate reductase activity;gluconate dehydrogenase activity;steroid dehydrogenase activity;epoxide dehydrogenase activity;5-exo-hydroxycamphor dehydrogenase activity;2-hydroxytetrahydrofuran dehydrog…	molecular_function;molecular_function;molecular_function;molecular_function;molecular_function;molecular_function;molecular_function;molecular_function;molecular_function;molecular_function;molecular_function;molecular_function;molecular_function;molecular_function;molecular_function;molecular_function;molecular_function;molecular_function	5939;9710;247;248;2477;2842;2886;6491;9508;10761;10762;10763;15277;16590;16591;19178;22621;25233	1.1.1.-;1.1.1.-;1.1.1.-;1.1.1.-;1.1.1.-;1.1.1.-;1.1.1.-;1.1.1.-;1.1.1.-;1.1.1.-;1.1.1.-;1.1.1.-	With NAD(+) or NADP(+) as acceptor.;With NAD(+) or NADP(+) as acceptor.;With NAD(+) or NADP(+) as acceptor.;With NAD(+) or NADP(+) as acceptor.;With NAD(+) or NADP(+) as acceptor.;With NAD(+) or NADP(+) as acceptor.;With NAD(+) or NADP(+) as acceptor.;With NAD(+) or NADP(+) as acceptor.;With NAD(+) or NADP(+) as acceptor.;With NAD(+) or NADP(+) as acceptor.;With NAD(+) or NADP(+) as acceptor.;Wit…	\N;\N;\N;\N;\N;\N;\N;\N;\N;\N;\N;\N	Bile acid biosynthesis;Vitamin B6 metabolism;Glycine, serine and threonine metabolism;Butanoate metabolism;Fructose and mannose metabolism;Galactose metabolism;Lysine degradation;Nucleotide sugars metabolism;Ascorbate and aldarate metabolism;Tetrachloroethene degradation;Benzoate degradation via CoA ligation;Glycerolipid metabolism	Lipid Metabolism;Metabolism of Cofactors and Vitamins;Amino Acid Metabolism;Carbohydrate Metabolism;Carbohydrate Metabolism;Carbohydrate Metabolism;Amino Acid Metabolism;Nucleotide Metabolism;Carbohydrate Metabolism;Biodegradation of Xenobiotics;Biodegradation of Xenobiotics;Metabolism of Complex Lipids	METABOLIC;METABOLIC;METABOLIC;METABOLIC;METABOLIC;METABOLIC;METABOLIC;METABOLIC;METABOLIC;METABOLIC;METABOLIC;METABOLIC	metabolism: Carbon (aa, lipids, carbohydrates)	gene_7424
gene_12367	356862	aldehyde dehydrogenase	-	PF00171	Aldehyde dehydrogenase family	metabolic process;oxidoreductase activity;aldehyde dehydrogenase [NAD(P)+] activity	biological_process;molecular_function;molecular_function	5830;9710;2474	1.2.1.5;1.2.1.5;1.2.1.5;1.2.1.5	Aldehyde dehydrogenase (NAD(P)+).;Aldehyde dehydrogenase (NAD(P)+).;Aldehyde dehydrogenase (NAD(P)+).;Aldehyde dehydrogenase (NAD(P)+).	An aldehyde + NAD(P)(+) + H(2)O = an acid + NAD(P)H.;An aldehyde + NAD(P)(+) + H(2)O = an acid + NAD(P)H.;An aldehyde + NAD(P)(+) + H(2)O = an acid + NAD(P)H.;An aldehyde + NAD(P)(+) + H(2)O = an acid + NAD(P)H.	Tyrosine metabolism;Glycolysis / Gluconeogenesis;Phenylalanine metabolism;Histidine metabolism	Amino Acid Metabolism;Carbohydrate Metabolism;Amino Acid Metabolism;Amino Acid Metabolism	METABOLIC;METABOLIC;METABOLIC;METABOLIC	metabolism: Carbon (aa, lipids, carbohydrates)	gene_12367
gene_1683	365468	Aldehyde/histidinol dehydrogenase	-	PF00171	Aldehyde dehydrogenase family	metabolic process;oxidoreductase activity;aldehyde dehydrogenase (NAD) activity	biological_process;molecular_function;molecular_function	5830;9710;2473	1.2.1.3;1.2.1.3;1.2.1.3;1.2.1.3;1.2.1.3;1.2.1.3;1.2.1.3;1.2.1.3;1.2.1.3;1.2.1.3;1.2.1.3;1.2.1.3;1.2.1.3;1.2.1.3;1.2.1.3	Aldehyde dehydrogenase (NAD+).;Aldehyde dehydrogenase (NAD+).;Aldehyde dehydrogenase (NAD+).;Aldehyde dehydrogenase (NAD+).;Aldehyde dehydrogenase (NAD+).;Aldehyde dehydrogenase (NAD+).;Aldehyde dehydrogenase (NAD+).;Aldehyde dehydrogenase (NAD+).;Aldehyde dehydrogenase (NAD+).;Aldehyde dehydrogenase (NAD+).;Aldehyde dehydrogenase (NAD+).;Aldehyde dehydrogenase (NAD+).;Aldehyde dehydrogenase (NAD…	An aldehyde + NAD(+) + H(2)O = an acid + NADH.;An aldehyde + NAD(+) + H(2)O = an acid + NADH.;An aldehyde + NAD(+) + H(2)O = an acid + NADH.;An aldehyde + NAD(+) + H(2)O = an acid + NADH.;An aldehyde + NAD(+) + H(2)O = an acid + NADH.;An aldehyde + NAD(+) + H(2)O = an acid + NADH.;An aldehyde + NAD(+) + H(2)O = an acid + NADH.;An aldehyde + NAD(+) + H(2)O = an acid + NADH.;An aldehyde + NAD(+) + …	1,2-Dichloroethane degradation;Tryptophan metabolism;Glycerolipid metabolism;Valine, leucine and isoleucine degradation;Glycolysis / Gluconeogenesis;Propanoate metabolism;Fatty acid metabolism;Bile acid biosynthesis;Arginine and proline metabolism;Butanoate metabolism;beta-Alanine metabolism;Pyruvate metabolism;Histidine metabolism;Lysine degradation;Ascorbate and aldarate metabolism	Biodegradation of Xenobiotics;Amino Acid Metabolism;Metabolism of Complex Lipids;Amino Acid Metabolism;Carbohydrate Metabolism;Carbohydrate Metabolism;Lipid Metabolism;Lipid Metabolism;Amino Acid Metabolism;Carbohydrate Metabolism;Metabolism of Other Amino Acids;Carbohydrate Metabolism;Amino Acid Metabolism;Amino Acid Metabolism;Carbohydrate Metabolism	METABOLIC;METABOLIC;METABOLIC;METABOLIC;METABOLIC;METABOLIC;METABOLIC;METABOLIC;METABOLIC;METABOLIC;METABOLIC;METABOLIC;METABOLIC;METABOLIC;METABOLIC	metabolism: Carbon (aa, lipids, carbohydrates)	gene_1683
gene_6171	335973	hypothetical protein	-	-	-	catalytic activity;ATP binding;catechol O-methyltransferase activity	molecular_function;molecular_function;molecular_function	2290;3736;9490	2.1.1.6	Catechol O-methyltransferase.	S-adenosyl-L-methionine + catechol = S-adenosyl-L-homocysteine + guaiacol.	Tyrosine metabolism	Amino Acid Metabolism	METABOLIC	metabolism: Carbon (Catechol)	gene_6171
gene_2159	399771	hypothetical protein	-	PF04909	Amidohydrolase	catalytic activity;metabolic process;aminocarboxymuconate-semialdehyde decarboxylase activity	molecular_function;biological_process;molecular_function	2290;5830;974	4.1.1.45	Aminocarboxymuconate-semialdehyde decarboxylase.	2-amino-3-(3-oxoprop-2-enyl)-but-2-enedioate = 2-aminomuconate semialdehyde + CO(2).	Tryptophan metabolism	Amino Acid Metabolism	METABOLIC	metabolism: Carbon (aa)	gene_2159
gene_2497	287929	hypothetical protein	Yes	PF00732;PF05199	GMC oxidoreductase	oxidoreductase activity, acting on CH-OH group of donors;FAD binding;alcohol metabolic process;choline dehydrogenase activity	molecular_function;molecular_function;biological_process;molecular_function	9821;23919;4234;6431	1.1.99.1	Choline dehydrogenase.	Choline + acceptor = betaine aldehyde + reduced acceptor.	Glycine, serine and threonine metabolism	Amino Acid Metabolism	METABOLIC	metabolism: Carbon (aa)	gene_2497
gene_9686	86058	hypothetical protein	Yes	PF00732;PF05199	GMC oxidoreductase	oxidoreductase activity, acting on CH-OH group of donors;FAD binding;alcohol metabolic process;choline dehydrogenase activity	molecular_function;molecular_function;biological_process;molecular_function	9821;23919;4234;6431	1.1.99.1	Choline dehydrogenase.	Choline + acceptor = betaine aldehyde + reduced acceptor.	Glycine, serine and threonine metabolism	Amino Acid Metabolism	METABOLIC	metabolism: Carbon (aa)	gene_9686
gene_453	5648	Homogentisate 1%2C2-dioxygenase	-	PF04209	homogentisate 1-2-dioxygenase	homogentisate 1,2-dioxygenase activity;L-phenylalanine catabolic process;tyrosine metabolic process	molecular_function;biological_process;biological_process	2809;4689;4700	1.13.11.5;1.13.11.5	Homogentisate 1,2-dioxygenase.;Homogentisate 1,2-dioxygenase.	Homogentisate + O(2) = 4-maleylacetoacetate.;Homogentisate + O(2) = 4-maleylacetoacetate.	Styrene degradation;Tyrosine metabolism	Biodegradation of Xenobiotics;Amino Acid Metabolism	METABOLIC;METABOLIC	metabolism: Carbon (aa)	gene_453
gene_5229	19210	Polymerase/histidinol phosphatase-like protein	-	PF02811	PHP domain	catalytic activity;histidine biosynthetic process;histidinol-phosphatase activity	molecular_function;biological_process;molecular_function	2290;110;2801	3.1.3.15	Histidinol-phosphatase.	L-histidinol-phosphate + H(2)O = L-histidinol + phosphate.	Histidine metabolism	Amino Acid Metabolism	METABOLIC	metabolism: Carbon (aa)	gene_5229
gene_4944	371325	hypothetical protein	-	PF00501;PF16177	AMP-binding enzyme;Acetyl-coenzyme A synthetase N-terminus	catalytic activity;metabolic process;acetoacetate-CoA ligase activity	molecular_function;biological_process;molecular_function	2290;5830;13580	6.2.1.16	Acetoacetate--CoA ligase.	ATP + acetoacetate + CoA = AMP + diphosphate + acetoacetyl-CoA.	Butanoate metabolism	Carbohydrate Metabolism	METABOLIC	metabolism: Carbon (carbohydrate)	gene_4944
gene_10311	416899	family 61 glycoside hydrolase	Yes	PF03443	Glycosyl hydrolase family 61	cellulase activity	molecular_function	6429	3.2.1.4	Cellulase.	Endohydrolysis of 1,4-beta-D-glucosidic linkages in cellulose.	Starch and sucrose metabolism	Metabolism of Complex Carbohydrates	METABOLIC	metabolism: Carbon (carbohydrate)	gene_10311
gene_4934	387476	pectinesterase-like protein	Yes	PF01095	Pectinesterase	cell wall;pectinesterase activity;cell wall modification	cellular_component;molecular_function;biological_process	3824;13460;18059	3.1.1.11;3.1.1.11	Pectinesterase.;Pectinesterase.	Pectin + N H(2)O = N methanol + pectate.;Pectin + N H(2)O = N methanol + pectate.	Starch and sucrose metabolism;Pentose and glucuronate interconversions	Metabolism of Complex Carbohydrates;Carbohydrate Metabolism	METABOLIC;METABOLIC	metabolism: Carbon (carbohydrate)	gene_4934
gene_3852	377441	hypothetical protein	Yes	PF01522	Polysaccharide__deacetylase	chitin binding;carbohydrate metabolic process;hydrolase activity, acting on carbon-nitrogen (but not peptide) bonds;catalytic activity;chitin deacetylase activity	molecular_function;biological_process;molecular_function;molecular_function;molecular_function	5747;4143;10005;2290;2539	3.5.1.41	Chitin deacetylase.	Chitin + H(2)O = chitosan + acetate.	Aminosugars metabolism	Metabolism of Complex Carbohydrates	METABOLIC	metabolism: Carbon (carbohydrate)	gene_3852
gene_3966	329166	putative aldo/keto reductase	Yes	PF00248	Aldo-keto reductase family	C-3 sterol dehydrogenase (C-4 sterol decarboxylase) activity;3-keto sterol reductase activity;aldo-keto reductase activity;isocitrate dehydrogenase activity;mevaldate reductase activity;gluconate dehydrogenase activity;steroid dehydrogenase activity;epoxide dehydrogenase activity;5-exo-hydroxycamphor dehydrogenase activity;2-hydroxytetrahydrofuran dehydrogenase activity;phenylcoumaran benzylic et…	molecular_function;molecular_function;molecular_function;molecular_function;molecular_function;molecular_function;molecular_function;molecular_function;molecular_function;molecular_function;molecular_function;molecular_function;molecular_function;molecular_function;molecular_function;molecular_function	247;248;2477;2842;2886;6491;9508;10761;10762;10763;15277;16590;16591;19178;22621;25233	1.1.1.-;1.1.1.-;1.1.1.-;1.1.1.-;1.1.1.-;1.1.1.-;1.1.1.-;1.1.1.-;1.1.1.-;1.1.1.-;1.1.1.-;1.1.1.-	With NAD(+) or NADP(+) as acceptor.;With NAD(+) or NADP(+) as acceptor.;With NAD(+) or NADP(+) as acceptor.;With NAD(+) or NADP(+) as acceptor.;With NAD(+) or NADP(+) as acceptor.;With NAD(+) or NADP(+) as acceptor.;With NAD(+) or NADP(+) as acceptor.;With NAD(+) or NADP(+) as acceptor.;With NAD(+) or NADP(+) as acceptor.;With NAD(+) or NADP(+) as acceptor.;With NAD(+) or NADP(+) as acceptor.;Wit…	\N;\N;\N;\N;\N;\N;\N;\N;\N;\N;\N;\N	Bile acid biosynthesis;Vitamin B6 metabolism;Glycine, serine and threonine metabolism;Butanoate metabolism;Fructose and mannose metabolism;Galactose metabolism;Lysine degradation;Nucleotide sugars metabolism;Ascorbate and aldarate metabolism;Tetrachloroethene degradation;Benzoate degradation via CoA ligation;Glycerolipid metabolism	Lipid Metabolism;Metabolism of Cofactors and Vitamins;Amino Acid Metabolism;Carbohydrate Metabolism;Carbohydrate Metabolism;Carbohydrate Metabolism;Amino Acid Metabolism;Nucleotide Metabolism;Carbohydrate Metabolism;Biodegradation of Xenobiotics;Biodegradation of Xenobiotics;Metabolism of Complex Lipids	METABOLIC;METABOLIC;METABOLIC;METABOLIC;METABOLIC;METABOLIC;METABOLIC;METABOLIC;METABOLIC;METABOLIC;METABOLIC;METABOLIC	metabolism: Carbon (carbohydrates, lipids)	gene_3966
gene_473	364929	Glycosyl hydrolase family 76-domain containing protein	Yes	PF03663	Glycosyl hydrolase family 76	catalytic activity;mannan endo-1,6-alpha-mannosidase activity	molecular_function;molecular_function	2290;6151	3.2.1.101	Mannan endo-1,6-beta-mannosidase.	Random hydrolysis of 1,6-beta-D-mannosidic linkages in unbranched 1,6-mannans.	\N	\N	\N	metabolism: Carbon (carbohydrates: mannan) (alternative: cell wall remodling)	gene_473
gene_9827	297141	Glycosyl hydrolase family 76-domain containing protein	Yes	PF03663	Glycosyl hydrolase family 76	catalytic activity;mannan endo-1,6-alpha-mannosidase activity	molecular_function;molecular_function	2290;6151	3.2.1.101	Mannan endo-1,6-beta-mannosidase.	Random hydrolysis of 1,6-beta-D-mannosidic linkages in unbranched 1,6-mannans.	\N	\N	\N	metabolism: Carbon (carbohydrates: mannan) (alternative: cell wall remodling)	gene_9827
gene_11574	107195	hypothetical protein	Yes	PF16010	Cytochrome domain of cellobiose dehydrogenase	NA	NA	NA	NA	NA	NA	NA	NA	NA	metabolism: Carbon (carbohydrates)	gene_11574
gene_2504	123154	expressed protein	-	PF07938	Fungal fucose-specific lectin	NA	NA	NA	NA	NA	NA	NA	NA	NA	metabolism: Carbon (carbohydrates)	gene_2504
gene_810	313880	Cupredoxin	Yes	PF00394;PF07731;PF07732	Multicopper oxidase	oxidoreductase activity;copper ion binding;L-ascorbate oxidase activity	molecular_function;molecular_function;molecular_function	9710;3722;6106	1.10.3.3	L-ascorbate oxidase.	2 L-ascorbate + O(2) = 2 dehydroascorbate + 2 H(2)O.	Ascorbate and aldarate metabolism	Carbohydrate Metabolism	METABOLIC	metabolism: Carbon (carbohydrates)	gene_810
gene_3577	156145	Glutathione S-transferase%2C C-terminal-like protein	-	PF14497	Glutathione S-transferase- C-terminal domain	glutathione transferase activity	molecular_function	2770	2.5.1.18	Glutathione transferase.	RX + glutathione = HX + R-S-glutathione.	Glutathione metabolism	Metabolism of Other Amino Acids	METABOLIC	metabolism: Carbon (glutathione)	gene_3577
gene_1256	365311	NADP-dependent oxidoreductase domain-containing protein	-	PF00248	Aldo-keto reductase family	glycerol 2-dehydrogenase (NADP+) activity	molecular_function	22360	1.1.1.156	Glycerol 2-dehydrogenase (NADP+).	Glycerol + NADP(+) = glycerone + NADPH.	Glycerolipid metabolism	Metabolism of Complex Lipids	METABOLIC	metabolism: Carbon (lipids)	gene_1256
gene_724	407654	SGNH hydrolase-type esterase domain-containing protein	Yes	PF13472	GDSL-like Lipase-Acylhydrolase family	NA	NA	NA	NA	NA	NA	NA	NA	NA	metabolism: Carbon (lipids)	gene_724
gene_7986	343224	Mitochondrial PGP phosphatase-domain containing protein	-	PF09419	Mitochondrial PGP phosphatase	phosphatidylglycerophosphatase activity	molecular_function	6574	3.1.3.27	Phosphatidylglycerophosphatase.	Phosphatidylglycerophosphate + H(2)O = phosphatidylglycerol + phosphate.	Glycerolipid metabolism	Metabolism of Complex Lipids	METABOLIC	metabolism: Carbon (lipids)	gene_7986
gene_6469	274460	Alpha/Beta hydrolase fold	-	PF04083	Partial alpha-beta-hydrolase lipase region	lipid metabolic process;triacylglycerol lipase activity	biological_process;molecular_function	4758;3166	3.1.1.3	Triacylglycerol lipase.	Triacylglycerol + H(2)O = diacylglycerol + a fatty acid anion.	Glycerolipid metabolism	Metabolism of Complex Lipids	METABOLIC	metabolism: Carbon (lipids)	gene_6469
gene_9103	344236	hypothetical protein	Yes	PF02333	Phytase	3-phytase activity	molecular_function	9451	3.1.3.8	3-phytase.	Myo-inositol hexakisphosphate + H(2)O = D-myo-inositol 1,2,4,5,6-pentakisphosphate + phosphate.	Inositol phosphate metabolism	Metabolism of Complex Lipids	METABOLIC	metabolism: Carbon (lipids)	gene_9103
gene_8116	344911	hypothetical protein	-	PF00732;PF05199	GMC oxidoreductase	oxidoreductase activity, acting on CH-OH group of donors;FAD binding;alcohol metabolic process;alcohol oxidase activity	molecular_function;molecular_function;biological_process;molecular_function	9821;23919;4234;22049	1.1.3.13	Alcohol oxidase.	A primary alcohol + O(2) = an aldehyde + H(2)O(2).	Methane metabolism	Energy Metabolism	METABOLIC	metabolism: Carbon (methane)	gene_8116
gene_2284	322010	hypothetical protein	Yes	PF01070	FMN-dependent dehydrogenase	electron transport;oxidoreductase activity;FMN binding;L-lactate dehydrogenase (cytochrome) activity	biological_process;molecular_function;molecular_function;molecular_function	4283;9710;7744;2854	1.1.2.3	L-lactate dehydrogenase (cytochrome).	(S)-lactate + 2 ferricytochrome c = pyruvate + 2 ferrocytochrome c.	Pyruvate metabolism	Carbohydrate Metabolism	METABOLIC	metabolism: Carbon (pyruvate)	gene_2284
gene_905	11770	Galactose-binding domain-like protein	-	PF03561	Allantoicase repeat	allantoicase activity	molecular_function	2480	3.5.3.4	Allantoicase.	Allantoate + H(2)O = (-)-ureidoglycolate + urea.	Purine metabolism	Nucleotide Metabolism	METABOLIC	metabolism: Carbon/Nitrogen (nucleotide)	gene_905
gene_9594	348020	Alpha/Beta hydrolase fold	-	PF05057	Putative serine esterase DUF676	NA	NA	NA	NA	NA	NA	NA	NA	NA	metabolism: misc.	gene_9594
gene_7790	294526	expressed protein	-	PF00106	short chain dehydrogenase	metabolic process;oxidoreductase activity	biological_process;molecular_function	5830;9710	NA	NA	NA	NA	NA	NA	metabolism: misc.	gene_7790
gene_11792	419084	Intradiol ring-cleavage dioxygenase	Yes	PF00775	Dioxygenase	catalytic activity;aromatic compound metabolic process;ferric iron binding;iron ion binding;oxidoreductase activity, acting on single donors with incorporation of molecular oxygen, incorporation of two atoms of oxygen	molecular_function;biological_process;molecular_function;molecular_function;molecular_function	2290;4851;5873;3721;9903	NA	NA	NA	NA	NA	NA	metabolism: misc. (dioxygenase)	gene_11792
gene_7985	262072	Cupredoxin	Yes	PF00394;PF07731;PF07732	Multicopper oxidase	oxidoreductase activity;copper ion binding	molecular_function;molecular_function	9710;3722	NA	NA	NA	NA	NA	NA	metabolism: misc. oxidation	gene_7985
gene_6139	25632	UreF-domain containing protein	-	PF01730	UreF	nitrogen compound metabolic process;nickel ion binding	biological_process;molecular_function	4924;9444	NA	NA	NA	NA	NA	NA	metabolism: Nitrogen	gene_6139
gene_9826	87464	hypothetical protein	Yes	PF01593	Flavin containing amine oxidoreductase	electron transport;oxidoreductase activity	biological_process;molecular_function	4283;9710	NA	NA	NA	NA	NA	NA	metabolism: Nitrogen (produces ammonium)	gene_9826
gene_9988	340969	hypothetical protein	-	PF13738	Pyridine nucleotide-disulphide oxidoreductase	flavin-containing monooxygenase activity	molecular_function	2890	1.14.13.8	Dimethylaniline monooxygenase (N-oxide forming).	N,N-dimethylaniline + NADPH + O(2) = N,N-dimethylaniline N-oxide + NADP(+) + H(2)O.	\N	\N	\N	metabolism: Nitrogen (produces ammonium)	gene_9988
gene_2671	288142	Aspartic peptidase domain-containing protein	Yes	-	-	NA	NA	NA	NA	NA	NA	NA	NA	NA	metabolism: protease	gene_2671
gene_3926	388048	Aspartic peptidase domain-containing protein	-	PF00026	Eukaryotic__aspartyl__protease	pepsin A activity;proteolysis;aspartic-type endopeptidase activity;cathepsin D activity	molecular_function;biological_process;molecular_function;molecular_function	2632;4639;2628;2630	3.4.23.5	Cathepsin D.	Specificity similar to, but narrower than, that of pepsin A. Does not cleave the 4-Gln-|-His-5 bond in B chain of insulin.	\N	\N	\N	metabolism: protease	gene_3926
gene_4986	371804	hypothetical protein	-	PF02225;PF04389	PA domain;Peptidase family M28	proteolysis;peptidase activity	biological_process;molecular_function	4639;5905	3.4.11.15	Lysyl aminopeptidase.	Release of N-terminal lysine.	\N	\N	\N	metabolism: protease	gene_4986
gene_7538	372607	hypothetical protein	Yes	PF02225;PF04389	PA domain;Peptidase family M28	proteolysis;peptidase activity	biological_process;molecular_function	4639;5905	3.4.11.15	Lysyl aminopeptidase.	Release of N-terminal lysine.	\N	\N	\N	metabolism: protease	gene_7538
gene_5316	305310	expressed protein	Yes	PF03572	Peptidase family S41	proteolysis;serine-type peptidase activity	biological_process;molecular_function	4639;5908	NA	NA	NA	NA	NA	NA	metabolism: protease	gene_5316
gene_9354	277462	Probable dipeptidyl peptidase 4	Yes	PF00326;PF00930	Prolyl oligopeptidase family;Dipeptidyl peptidase IV DPP IV N-terminal region	proteolysis;serine-type peptidase activity;dipeptidyl-peptidase IV activity;membrane;prolyl oligopeptidase activity	biological_process;molecular_function;molecular_function;cellular_component;molecular_function	4639;5908;2689;9320;2699	3.4.14.5	Dipeptidyl-peptidase IV.	Release of an N-terminal dipeptide, Xaa-Xbb-|-Xcc, from a polypeptide, preferentially when Xbb is Pro, provided Xcc is neither Pro nor hydroxyproline.	\N	\N	\N	metabolism: protease	gene_9354
gene_4014	384752	hypothetical protein	-	-	-	nucleic acid binding;intracellular;zinc ion binding	molecular_function;cellular_component;molecular_function	2175;3827;5939	NA	NA	NA	NA	NA	NA	misc. cell (DNA)	gene_4014
gene_8590	346026	expressed protein	-	-	-	nucleic acid binding;intracellular;zinc ion binding	molecular_function;cellular_component;molecular_function	2175;3827;5939	NA	NA	NA	NA	NA	NA	misc. cell (DNA)	gene_8590
gene_8816	74945	expressed protein	-	-	-	nucleic acid binding;intracellular;zinc ion binding	molecular_function;cellular_component;molecular_function	2175;3827;5939	NA	NA	NA	NA	NA	NA	misc. cell (DNA)	gene_8816
gene_1971	399303	expressed protein	-	PF00385	Chromo CHRromatin Organisation MOdifier domain	chromatin;chromatin binding;nucleus;chromatin assembly or disassembly	cellular_component;molecular_function;cellular_component;biological_process	586;2180;3838;4483	NA	NA	NA	NA	NA	NA	misc. cell (DNA)	gene_1971
gene_1007	12835	Domain of unknown function (DUF4187)-domain containing protein	-	PF01585;PF13821	G-patch domain;Domain of unknown function DUF4187	nucleic acid binding;intracellular	molecular_function;cellular_component	2175;3827	NA	NA	NA	NA	NA	NA	misc. cell (DNA)	gene_1007
gene_7604	278346	Homeodomain-like protein	-	PF00249	Myb-like DNA-binding domain	DNA binding	molecular_function	2176	NA	NA	NA	NA	NA	NA	misc. cell (DNA)	gene_7604
gene_6098	333147	expressed protein	-	PF01753;PF14441	MYND finger;OTT_1508-like deaminase	zinc ion binding	molecular_function	5939	NA	NA	NA	NA	NA	NA	misc. cell (DNA)	gene_6098
gene_10402	352171	putative isoflavone reductase like protein P3	-	PF05368	NmrA-like family	regulation of nitrogen utilization;transcription repressor activity	biological_process;molecular_function	4925;9773	NA	NA	NA	NA	NA	NA	misc. cell (DNA)	gene_10402
gene_9649	263886	NAD%28P%29H:quinone oxidoreductase%2C type IV	-	PF03358	NADPH-dependent FMN reductase	FMN binding;oxidoreductase activity;negative regulation of transcription;NAD(P)H dehydrogenase (quinone) activity	molecular_function;molecular_function;biological_process;molecular_function	7744;9710;9701;2408	1.6.5.2	Transferred entry: 1.6.99.2.	\N	\N	\N	\N	misc. cell (electron transfer)	gene_9649
gene_7707	411816	Ferritin-like domain-domain containing protein	Yes	PF13668	Ferritin-like domain	NA	NA	NA	NA	NA	NA	NA	NA	NA	misc. cell (iron detox and storage)	gene_7707
gene_1052	314340	expressed protein	-	PF01284	Membrane-associating domain	membrane	cellular_component	9320	NA	NA	NA	NA	NA	NA	misc. cell (membrane protein)	gene_1052
gene_5761	332006	expressed protein	-	PF00173	Cytochrome__b5-like__Heme-Steroid__binding__domain	heme binding;transition metal ion binding	molecular_function;molecular_function	12251;21336	NA	NA	NA	NA	NA	NA	misc. cell (mitochondria)	gene_5761
gene_828	398529	hypothetical protein	-	PF03188	Eukaryotic cytochrome b561	electron transport;integral to membrane	biological_process;cellular_component	4283;9321	NA	NA	NA	NA	NA	NA	misc. cell (mitochondria)	gene_828
gene_11064	351170	Vitamin B6 photo-protection and homoeostasis-domain containing protein	-	PF04884	Vitamin B6 photo-protection and homoeostasis	NA	NA	NA	NA	NA	NA	NA	NA	NA	misc. cell (photo-protection in plants...)	gene_11064
gene_11793	310521	expressed protein	Yes	PF09792	Ubiquitin 3 binding protein But2 C-terminal domain	NA	NA	NA	NA	NA	NA	NA	NA	NA	misc. cell (protein turnover)	gene_11793
gene_6030	332700	expressed protein	Yes	PF09792	Ubiquitin 3 binding protein But2 C-terminal domain	NA	NA	NA	NA	NA	NA	NA	NA	NA	misc. cell (protein turnover)	gene_6030
gene_1339	412820	expressed protein	-	PF00240;PF14560	Ubiquitin family;Ubiquitin-like domain	protein modification process	biological_process	4598	NA	NA	NA	NA	NA	NA	misc. cell (protein turnover)	gene_1339
gene_9780	405087	hypothetical protein	Yes	PF00075	RNase__H	nucleic acid binding;ribonuclease H activity	molecular_function;molecular_function	2175;2914	NA	NA	NA	NA	NA	NA	misc. cell (RNA)	gene_9780
gene_5974	332604	expressed protein	-	PF13911	AhpC-TSA antioxidant enzyme	NA	NA	NA	NA	NA	NA	NA	NA	NA	ROS protection	gene_5974
gene_1155	398767	Catalase-like domain-containing protein	Yes	PF00199;PF06628;PF18011	Catalase;Catalase-related immune-responsive;C-terminal domain found in long catalases	catalase activity;electron transport;response to oxidative stress;iron ion binding;heme binding	molecular_function;biological_process;biological_process;molecular_function;molecular_function	2536;4283;5077;3721;12251	1.11.1.6;1.11.1.6	Catalase.;Catalase.	2 H(2)O(2) = O(2) + 2 H(2)O.;2 H(2)O(2) = O(2) + 2 H(2)O.	Tryptophan metabolism;Methane metabolism	Amino Acid Metabolism;Energy Metabolism	METABOLIC;METABOLIC	ROS protection (cleaves H2O2 into water and oxygen)	gene_1155
gene_9900	245362	Chloroperoxidase	Yes	PF01328	Peroxidase- family 2	peroxidase activity;electron transport	molecular_function;biological_process	2976;4283	NA	NA	NA	NA	NA	NA	ROS protection (cleaves H2O2 into water and oxygen)	gene_9900
gene_6168	335968	expressed protein	-	PF02487	CLN3 protein	membrane	cellular_component	9320	NA	NA	NA	NA	NA	NA	ROS protection/toxin protection (vacuole homeostatis)	gene_6168
gene_456	313171	expressed protein	Yes	PF01607	Chitin binding Peritrophin-A domain	extracellular region;chitin metabolic process;chitin binding	cellular_component;biological_process;molecular_function	3782;4198;5747	NA	NA	NA	NA	NA	NA	signaling (cell wall)	gene_456
gene_9352	338783	Ceramidase-domain containing protein	-	PF05875	Ceramidase	Golgi membrane;endoplasmic reticulum membrane;ceramide metabolic process;integral to membrane;hydrolase activity, acting on carbon-nitrogen (but not peptide) bonds, in linear amides;histone deacetylase activity;protein N-terminal asparagine amidohydrolase activity;UDP-3-O-[3-hydroxymyristoyl] N-acetylglucosamine deacetylase activity;iprodione amidohydrolase activity;(3,5-dichlorophenylurea)acetat…	cellular_component;cellular_component;biological_process;cellular_component;molecular_function;molecular_function;molecular_function;molecular_function;molecular_function;molecular_function;molecular_function;molecular_function;molecular_function;molecular_function	140;3978;4799;9321;10006;2805;6078;6380;11049;11050;19211;19212;19328;21832	3.5.1.-;3.5.1.-;3.5.1.-;3.5.1.-	In linear amides.;In linear amides.;In linear amides.;In linear amides.	\N;\N;\N;\N	Nicotinate and nicotinamide metabolism;Pantothenate and CoA biosynthesis;Arginine and proline metabolism;Lipopolysaccharide biosynthesis	Metabolism of Cofactors and Vitamins;Metabolism of Cofactors and Vitamins;Amino Acid Metabolism;Metabolism of Complex Carbohydrates	METABOLIC;METABOLIC;METABOLIC;METABOLIC	signalling	gene_9352
gene_10015	379456	expressed protein	-	PF13374;PF13424	Tetratricopeptide__repeat	NA	NA	NA	NA	NA	NA	NA	NA	NA	signalling	gene_10015
gene_10516	352407	expressed protein	Yes	PF06140	Interferon-induced 6-16 family	NA	NA	NA	NA	NA	NA	NA	NA	NA	signalling	gene_10516
gene_4057	94424	hypothetical protein	-	PF06140	Interferon-induced 6-16 family	NA	NA	NA	NA	NA	NA	NA	NA	NA	signalling	gene_4057
gene_12066	419621	hypothetical protein	-	PF05729	NACHT domain	NA	NA	NA	NA	NA	NA	NA	NA	NA	signalling	gene_12066
gene_10732	296304	expressed protein	-	PF05729;PF17100	NACHT domain;N-terminal domain of NWD NACHT-NTPase	NA	NA	NA	NA	NA	NA	NA	NA	NA	signalling	gene_10732
gene_11788	110522	expressed protein	-	PF00931;PF05057;PF13424	NB-ARC domain;Putative serine esterase DUF676;Tetratricopeptide repeat	ATP binding;apoptosis	molecular_function;biological_process	3736;5021	NA	NA	NA	NA	NA	NA	signalling	gene_11788
gene_6686	290786	hypothetical protein	-	PF00931;PF13424	NB-ARC domain;Tetratricopeptide repeat	ATP binding;apoptosis	molecular_function;biological_process	3736;5021	NA	NA	NA	NA	NA	NA	signalling	gene_6686
gene_7787	47619	P-loop containing nucleoside triphosphate hydrolase protein	-	PF00931;PF13374;PF13424	NB-ARC domain;Tetratricopeptide repeat	ATP binding;apoptosis	molecular_function;biological_process	3736;5021	NA	NA	NA	NA	NA	NA	signalling	gene_7787
gene_11138	309822	Protein kinase-like domain-containing protein	-	PF00069	Protein kinase domain	protein kinase activity;ATP binding;protein amino acid phosphorylation;protein serine/threonine kinase activity	molecular_function;molecular_function;biological_process;molecular_function	3043;3736;4602;3045	NA	NA	NA	NA	NA	NA	signalling (kinase)	gene_11138
gene_7601	261628	hypothetical protein	-	PF08843	Nucleotidyl transferase AbiEii toxin- Type IV TA system	NA	NA	NA	NA	NA	NA	NA	NA	NA	Toxin/Antitoxin bacterial proteins	gene_7601	BLASTp Gene	GeneNote	BLASTp Score	BLASTp E-value	BLASTp %Ident	BLASTp Coverage	Other genes that also match	Note	BLASTp Gene	GeneNote	BLASTp Score	BLASTp E-value	BLASTp %Ident	BLASTp Coverage	BLASTp Gene	GeneNote	BLASTp Score	BLASTp E-value	BLASTp %Ident	BLASTp Coverage	BLASTp Gene	GeneNote	BLASTp Score	BLASTp E-value	BLASTp %Ident	BLASTp Coverage
gene_11002	394374	hypothetical protein	-	-	-	transcription factor activity;nucleus;regulation of transcription, DNA-dependent;zinc ion binding	molecular_function;cellular_component;biological_process;molecular_function	2196;3838;4504;5939	NA	NA	NA	NA	NA	NA	transcription	gene_11002	Similar to Sterol uptake control protein 2; acc. no. Q12151 [Pyronema omphalodes CBS 100304]	P.confluens genome paper	679	0	99.1	99	lots of hypothetical proteins	UPC2 is a yeast protein: sterol sensor that activates sterol biosynthetic genes when sterol is depleted	Upc2p	Saccharomyces cerevisiae S288C	50.4	3e-07	39.68	18
gene_1304	237430	Fungal specific transcription factor domain-domain containing protein	-	PF00172;PF04082	Fungal Zn2-Cys6 binuclear cluster domain;Fungal specific transcription factor domain	transcription factor activity;nucleus;regulation of transcription, DNA-dependent;zinc ion binding;DNA binding;transcription	molecular_function;cellular_component;biological_process;molecular_function;molecular_function;biological_process	2196;3838;4504;5939;2176;4499	NA	NA	NA	NA	NA	NA	transcription	gene_1304	Similar to Transcriptional activator protein DAL81; acc. no. P21657 [Pyronema omphalodes CBS 100304]	P.confluens genome paper	1329	0	96.38	92	lots of hypothetical proteins	DAL81 is a yeast protein: positive regulator of multiple N-degradation pathways	Dal81p	Saccharomyces cerevisiae S288C	375	5e-118	33.8	86	NCU05994 (TamA or tcf-10)	N. crassa OR74A	615	0	90	47.44	AN2944 (TamA)	A. nidulans A4	454	2e-150	42.58	84
gene_11015	416133	Myc-type%2C basic helix-loop-helix %28bHLH%29 domain-containing protein	-	PF00010	Helix-loop-helix DNA-binding domain	nucleus;transcription regulator activity;regulation of transcription	cellular_component;molecular_function;biological_process	3838;13391;19908	NA	NA	NA	NA	NA	NA	transcription	gene_11015	"no significant similarity found" ??!
gene_11307	418342	TEA/ATTS domain family-domain containing protein	-	PF01285	TEA-ATTS__domain	transcription factor activity;nucleus;regulation of transcription, DNA-dependent	molecular_function;cellular_component;biological_process	2196;3838;4504	NA	NA	NA	NA	NA	NA	transcription	gene_11307	Similar to Regulatory protein abaA; acc. no. P20945 [Pyronema omphalodes CBS 100304]	P.confluens genome paper	1300	0	100	86	lots of hypothetical proteins	abaA is a Aspergillus nidulans protein that regulates conidiophore development	abaA	A. nidulans A4	135	3e-33	30	53
gene_12804	397170	branchpoint-bridging protein	-	PF00013;PF00098;PF16275	KH domain;Zinc knuckle;Splicing factor 1 helix-hairpin domain	nucleic acid binding;zinc ion binding;RNA binding	molecular_function;molecular_function;molecular_function	2175;5939;2216	NA	NA	NA	NA	NA	NA	translation	gene_12804
gene_10880	404737	expressed protein	-	PF00076	RNA recognition motif. a.k.a. RRM- RBD- or RNP domain	nucleic acid binding	molecular_function	2175	NA	NA	NA	NA	NA	NA	translation	gene_10880
gene_8023	368118	HIT-like domain-containing protein	-	PF11969;PF16278	Scavenger mRNA decapping enzyme C-term binding;C2HE - C2H2 - C2HC zinc-binding finger	catalytic activity;GPI-anchor transamidase activity;cyanophycinase activity;regulation of hydrolase activity	molecular_function;molecular_function;molecular_function;biological_process	2290;2377;19323;24583	3.-.-.-	Hydrolases.	\N	\N	\N	\N	translation	gene_8023
gene_10605	296633	Amino acid/polyamine transporter I	-	PF13520	Amino acid permease	amino acid transport;amino acid transmembrane transporter activity;membrane;integral to membrane	biological_process;molecular_function;cellular_component;cellular_component	4977;8535;9320;9321	NA	NA	NA	NA	NA	NA	transporter (aa)	gene_10605
gene_1308	285759	Amino acid permease/ SLC12A domain-containing protein	-	PF00324	Amino acid permease	amino acid transport;amino acid transmembrane transporter activity;membrane;integral to membrane;transport	biological_process;molecular_function;cellular_component;cellular_component;biological_process	4977;8535;9320;9321;4927	NA	NA	NA	NA	NA	NA	transporter (aa)	gene_1308
gene_8466	279642	amino acid permease	-	PF00324	Amino acid permease	amino acid transport;amino acid transmembrane transporter activity;membrane;integral to membrane;transport	biological_process;molecular_function;cellular_component;cellular_component;biological_process	4977;8535;9320;9321;4927	NA	NA	NA	NA	NA	NA	transporter (aa)	gene_8466
gene_939	269153	Amino acid permease-domain containing protein	-	PF13520	Amino acid permease	amino acid transport;amino acid transmembrane transporter activity;membrane	biological_process;molecular_function;cellular_component	4977;8535;9320	NA	NA	NA	NA	NA	NA	transporter (aa)	gene_939
gene_10546	404782	Cu2+-exporting ATPase	-	PF00122;PF00702	E1-E2 ATPase;haloacid dehalogenase-like hydrolase	ATP binding;transport;ATPase activity, coupled to transmembrane movement of ions, phosphorylative mechanism;membrane;metal ion transport;metal ion binding;hydrolase activity, acting on acid anhydrides, catalyzing transmembrane movement of substances	molecular_function;biological_process;molecular_function;cellular_component;biological_process;molecular_function;molecular_function	3736;4927;8976;9320;12906;21295;10015	NA	NA	NA	NA	NA	NA	transporter (copper ATPase	gene_10546
gene_11082	85463	expressed protein	-	PF01544	CorA-like Mg2+ transporter protein	membrane;metal ion transport;metal ion transmembrane transporter activity	cellular_component;biological_process;molecular_function	9320;12906;21296	NA	NA	NA	NA	NA	NA	transporter (magnesium)	gene_11082
gene_10379	352134	Major facilitator superfamily domain-containing protein	-	PF07690	Major Facilitator Superfamily	NA	NA	NA	NA	NA	NA	NA	NA	NA	transporter (MFS)	gene_10379
gene_12313	369429	Major facilitator superfamily domain-containing protein	-	PF07690	Major Facilitator Superfamily	NA	NA	NA	NA	NA	NA	NA	NA	NA	transporter (MFS)	gene_12313
gene_12845	130705	Major facilitator superfamily domain-containing protein	-	PF07690	Major Facilitator Superfamily	NA	NA	NA	NA	NA	NA	NA	NA	NA	transporter (MFS)	gene_12845
gene_2786	132867	Major Facilitator Superfamily-domain containing protein	-	PF07690	Major Facilitator Superfamily	NA	NA	NA	NA	NA	NA	NA	NA	NA	transporter (MFS)	gene_2786
gene_4007	286623	Major facilitator superfamily domain-containing protein	-	PF07690	Major Facilitator Superfamily	NA	NA	NA	NA	NA	NA	NA	NA	NA	transporter (MFS)	gene_4007
gene_5995	332637	Major facilitator superfamily domain-containing protein	-	PF07690	Major Facilitator Superfamily	NA	NA	NA	NA	NA	NA	NA	NA	NA	transporter (MFS)	gene_5995
gene_12224	299262	NCS1 family nucleobase:cation symporter-1	-	PF02133	Permease for cytosine-purines- uracil- thiamine- allantoin	nucleobase transmembrane transporter activity;nucleobase, nucleoside, nucleotide and nucleic acid transport;membrane	molecular_function;biological_process;cellular_component	8565;9237;9320	NA	NA	NA	NA	NA	NA	transporter (nucleotides)	gene_12224
gene_3327	386723	MFS transporter	-	PF00083	Sugar and other transporter	inorganic phosphate transmembrane transporter activity;phosphate transport;integral to membrane;transporter activity;transport;membrane	molecular_function;biological_process;cellular_component;molecular_function;biological_process;cellular_component	3614;4934;9321;3546;4927;9320	NA	NA	NA	NA	NA	NA	transporter (phosphate or sugar)	gene_3327
gene_1264	253135	General substrate transporter	-	PF00083	Sugar and other transporter	sugar:hydrogen symporter activity;carbohydrate transport;membrane;transporter activity;transport;integral to membrane	molecular_function;biological_process;cellular_component;molecular_function;biological_process;cellular_component	3642;6276;9320;3546;4927;9321	NA	NA	NA	NA	NA	NA	transporter (sugars)	gene_1264
gene_2598	322548	Sulfate transporter family-domain containing protein	-	PF00027;PF00916;PF01740	Cyclic nucleotide-binding domain;Sulfate permease family;STAS domain	transporter activity;transport;integral to membrane	molecular_function;biological_process;cellular_component	3546;4927;9321	NA	NA	NA	NA	NA	NA	transporter (unknown)	gene_2598

## Sheet: (4) UP_63genes_CharSoilOverlap
geneID	proteinID	annotation	SignalP prob. ‚â• 0.5	Pfam	Pfam Desc	CvS_FC	CvS_p.adj	IvS_FC	IvS_p.adj	WvS_FC	WvS_p.adj	GOname	GOtype	GOid	KEGGid	KEGGdef	KEGGactivity	KEGGpathway	KEGGpathwayclass	KEGGtype	Note
gene_3172	366302	hypothetical protein	-	PF03171;PF14226	2OG-FeII oxygenase superfamily;non-haem dioxygenase in morphine synthesis N-terminal	4.68609	1.28e-38	2.27429	1.05e-05	-1.91512	7.76e-05	1-aminocyclopropane-1-carboxylate oxidase activity	molecular_function	7387	NA	NA	NA	NA	NA	NA	biosynthesis (flavonol?)
gene_4052	317977	Glycosyl transferase family group 2-domain containing protein	-	PF13632	Glycosyl transferase family group 2	5.63075	2.98e-24	4.431	2.66e-18	0.135657	0.950264	NA	NA	NA	NA	NA	NA	NA	NA	NA	biosynthesis (chitin?)
gene_282	312236	hypothetical protein	Yes	PF01565;PF08031	FAD binding domain;Berberine and berberine like	8.55872	3.04e-09	7.27494	2.57e-06	-5.58988	0.0137093	electron transport;oxidoreductase activity;FAD binding;catalytic activity	biological_process;molecular_function;molecular_function;molecular_function	4283;9710;23919;2290	NA	NA	NA	NA	NA	NA	biosynthesis (forms C-C bonds that close a ring structure)
gene_11922	418209	hypothetical protein	Yes	PF01565	FAD binding domain	11.962	1.66e-19	8.0963	0.000383259	-4.73104	0.324905	oxidoreductase activity;FAD binding;catalytic activity	molecular_function;molecular_function;molecular_function	9710;23919;2290	NA	NA	NA	NA	NA	NA	CYP
gene_3245	272893	hypothetical protein	Yes	PF01494	FAD binding domain	6.15339	1.59e-18	3.97908	0.00155243	-0.764999	0.885414	monooxygenase activity;electron transport;aromatic compound metabolic process;salicylate 1-monooxygenase activity	molecular_function;biological_process;biological_process;molecular_function	2888;4283;4851;10964	1.14.13.1;1.14.13.1	Salicylate 1-monooxygenase.;Salicylate 1-monooxygenase.	Salicylate + NADH + O(2) = catechol + NAD(+) + H(2)O + CO(2).;Salicylate + NADH + O(2) = catechol + NAD(+) + H(2)O + CO(2).	Fluorene degradation;Nitorobenzene degradation	Biodegradation of Xenobiotics;Biodegradation of Xenobiotics	METABOLIC;METABOLIC	CYP (Fluorene, Nitorobenzene, Salicylate degradation)
gene_6531	401471	hypothetical protein	-	PF01494	FAD binding domain	3.98479	5.72e-33	2.2712	1.27e-11	-1.82742	1.65e-05	monooxygenase activity;electron transport;aromatic compound metabolic process;salicylate 1-monooxygenase activity	molecular_function;biological_process;biological_process;molecular_function	2888;4283;4851;10964	1.14.13.1;1.14.13.1	Salicylate 1-monooxygenase.;Salicylate 1-monooxygenase.	Salicylate + NADH + O(2) = catechol + NAD(+) + H(2)O + CO(2).;Salicylate + NADH + O(2) = catechol + NAD(+) + H(2)O + CO(2).	Fluorene degradation;Nitorobenzene degradation	Biodegradation of Xenobiotics;Biodegradation of Xenobiotics	METABOLIC;METABOLIC	CYP (Fluorene, Nitorobenzene, Salicylate degradation)
gene_4053	301769	Beta-glucosidase (SUN family)-domain containing protein	-	PF03856	Beta-glucosidase SUN family	8.25103	5.85e-07	7.09326	3.68e-05	NA	NA	NA	NA	NA	NA	NA	NA	NA	NA	NA	growth/development
gene_4051	365607	Concanavalin A-like lectin/glucanase domain-containing protein	-	PF00722	Glycosyl hydrolases family 16	5.63419	2.21e-21	4.56223	4.01e-11	-0.237288	0.946509	hydrolase activity, hydrolyzing O-glycosyl compounds;carbohydrate metabolic process	molecular_function;biological_process	2933;4143	NA	NA	NA	NA	NA	NA	growth/development (cell wall)
gene_10145	352517	hypothetical protein	-	-	-	2.76137	0.000258468	2.63453	0.000386123	-1.24848	0.401236	NA	NA	NA	NA	NA	NA	NA	NA	NA	hypothetical
gene_10726	350274	Domain of unknown function (DUF4139)-domain containing protein	-	PF13598;PF13600	Domain of unknown function DUF4139;N-terminal domain of unknown function DUF4140	2.42364	3.31e-09	2.07156	7.82e-08	-1.25293	0.00353933	NA	NA	NA	NA	NA	NA	NA	NA	NA	hypothetical
gene_10983	381021	expressed protein	Yes	-	-	9.55551	2.39e-11	8.3145	1.79e-07	-7.81742	0.168538	NA	NA	NA	NA	NA	NA	NA	NA	NA	hypothetical
gene_11462	106315	expressed protein	-	-	-	6.81152	3.87e-07	4.73261	0.00580962	-3.42071	0.0833089	NA	NA	NA	NA	NA	NA	NA	NA	NA	hypothetical
gene_11507	106573	expressed protein	-	-	-	3.27747	3.29e-06	3.35364	1.65e-06	-1.45869	0.161885	NA	NA	NA	NA	NA	NA	NA	NA	NA	hypothetical
gene_11518	354986	expressed protein	-	-	-	10.7157	3.72e-16	7.46857	1.36e-05	-3.50045	NA	NA	NA	NA	NA	NA	NA	NA	NA	NA	hypothetical
gene_11948	381660	hypothetical protein	-	PF11915	Protein of unknown function DUF3433	3.73472	1.09e-05	2.82232	0.00460468	0.379372	0.925107	NA	NA	NA	NA	NA	NA	NA	NA	NA	hypothetical
gene_11971	103801	expressed protein	-	-	-	2.52815	1.5e-13	2.41468	7.68e-17	-1.40273	9.26e-05	NA	NA	NA	NA	NA	NA	NA	NA	NA	hypothetical
gene_11979	298043	hypothetical protein	Yes	-	-	7.02119	5.75e-47	3.67457	0.000196438	-1.23309	0.374356	NA	NA	NA	NA	NA	NA	NA	NA	NA	hypothetical
gene_12307	128387	hypothetical protein	Yes	-	-	2.40603	4.85e-06	2.27833	1.3e-06	-1.76134	0.0154337	NA	NA	NA	NA	NA	NA	NA	NA	NA	hypothetical
gene_12410	356933	expressed protein	-	-	-	5.33091	1.82e-17	3.65257	6.31e-06	-3.16377	0.0211032	NA	NA	NA	NA	NA	NA	NA	NA	NA	hypothetical
gene_1279	398856	hypothetical protein	-	-	-	3.86854	1.34e-24	2.33166	7.38e-08	-1.0509	0.127538	NA	NA	NA	NA	NA	NA	NA	NA	NA	hypothetical
gene_12887	397447	hypothetical protein	Yes	-	-	12.7676	9.48e-24	10.3961	1.05e-05	-4.11855	0.292216	NA	NA	NA	NA	NA	NA	NA	NA	NA	hypothetical
gene_1751	375346	expressed protein	-	-	-	13.8091	1.42e-26	9.28636	3.3e-09	-5.81278	0.0334112	NA	NA	NA	NA	NA	NA	NA	NA	NA	hypothetical
gene_1756	316548	hypothetical protein	Yes	-	-	5.88348	5.3e-18	4.07357	0.000162239	-1.89104	0.590385	NA	NA	NA	NA	NA	NA	NA	NA	NA	hypothetical
gene_2035	321172	expressed protein	-	-	-	6.25742	1.13e-08	4.20623	0.00710637	-4.46834	0.0479463	NA	NA	NA	NA	NA	NA	NA	NA	NA	hypothetical
gene_2794	323100	expressed protein	Yes	-	-	3.56704	0.000821038	3.60746	0.000136243	-1.64779	0.476694	NA	NA	NA	NA	NA	NA	NA	NA	NA	hypothetical
gene_2910	323353	expressed protein	Yes	-	-	8.48587	1.41e-07	7.35457	6.86e-05	NA	NA	NA	NA	NA	NA	NA	NA	NA	NA	NA	hypothetical
gene_3035	255807	hypothetical protein	-	-	-	7.96453	2.13e-37	3.55892	0.00453317	-0.609228	0.852392	NA	NA	NA	NA	NA	NA	NA	NA	NA	hypothetical
gene_3420	324312	expressed protein	-	-	-	2.64297	0.00358254	3.3363	0.00020244	-1.83864	0.216512	NA	NA	NA	NA	NA	NA	NA	NA	NA	hypothetical
gene_3462	324379	expressed protein	Yes	-	-	4.60111	2.82e-17	2.97206	5.76e-06	-1.47216	0.102184	NA	NA	NA	NA	NA	NA	NA	NA	NA	hypothetical
gene_3490	401069	expressed protein	Yes	-	-	8.83048	1.66e-07	5.71076	0.00561122	-4.85353	NA	NA	NA	NA	NA	NA	NA	NA	NA	NA	hypothetical
gene_3814	401292	hypothetical protein	-	-	-	6.6266	2.53e-26	4.7703	7.1e-08	-3.72869	0.0173132	NA	NA	NA	NA	NA	NA	NA	NA	NA	hypothetical
gene_404	313104	expressed protein	Yes	-	-	5.70036	2.45e-23	2.90112	0.00015452	-0.35523	0.795993	NA	NA	NA	NA	NA	NA	NA	NA	NA	hypothetical
gene_5221	19136	expressed protein	-	-	-	7.02947	2.39e-38	5.20086	1.29e-19	-1.38982	0.254594	NA	NA	NA	NA	NA	NA	NA	NA	NA	hypothetical
gene_5887	332387	expressed protein	-	-	-	2.40503	0.000214932	2.51444	1.36e-06	-1.40531	0.0720938	NA	NA	NA	NA	NA	NA	NA	NA	NA	hypothetical
gene_6136	25596	expressed protein	-	-	-	3.70655	0.000150784	2.97988	0.00862065	-1.46833	0.43816	NA	NA	NA	NA	NA	NA	NA	NA	NA	hypothetical
gene_6462	329325	expressed protein	-	-	-	3.86869	1.41e-08	2.19342	1.34e-05	-1.6402	0.0115874	NA	NA	NA	NA	NA	NA	NA	NA	NA	hypothetical
gene_6483	257610	hypothetical protein	Yes	-	-	2.30676	3.58e-06	2.74514	1.11e-14	-1.46299	0.00335974	NA	NA	NA	NA	NA	NA	NA	NA	NA	hypothetical
gene_6728	304586	hypothetical protein	-	-	-	4.50334	0.000596834	3.91352	0.00815455	-2.37296	0.515551	NA	NA	NA	NA	NA	NA	NA	NA	NA	hypothetical
gene_7570	342215	expressed protein	-	-	-	4.25729	8.61e-12	2.90999	2.74e-05	-1.62532	0.127093	NA	NA	NA	NA	NA	NA	NA	NA	NA	hypothetical
gene_768	313818	expressed protein	Yes	-	-	7.06714	3.71e-06	5.68162	0.00360184	-5.13344	0.0822838	NA	NA	NA	NA	NA	NA	NA	NA	NA	hypothetical
gene_8334	68480	expressed protein	-	-	-	5.00052	2.99e-12	2.95576	0.00294007	2.31403	0.576074	NA	NA	NA	NA	NA	NA	NA	NA	NA	hypothetical
gene_8805	74871	expressed protein	Yes	-	-	7.32098	0.000190495	6.04134	0.00878829	-6.69362	0.0694712	NA	NA	NA	NA	NA	NA	NA	NA	NA	hypothetical
gene_9282	402997	expressed protein	-	-	-	3.84393	0.000339674	3.47377	0.00437801	-2.15131	0.257241	NA	NA	NA	NA	NA	NA	NA	NA	NA	hypothetical
gene_9372	338808	Plectasin	Yes	PF01097	Arthropod defensin	2.79295	2.31e-13	2.02018	1.84e-06	-1.33954	0.00303575	defense response	biological_process	5054	NA	NA	NA	NA	NA	NA	hypothetical
gene_1650	316339	Ankyrin repeat-containing domain protein	-	PF12796	Ankyrin repeats 3 copies	2.29657	2.55e-07	2.48721	2.06e-08	-1.97127	0.000145492	NA	NA	NA	NA	NA	NA	NA	NA	NA	hypothetical (protein-protein interactions)
gene_7567	411684	FAD/NAD(P)-binding domain-containing protein	-	PF05199	GMC oxidoreductase	3.34463	3.1e-06	3.83755	2.2e-11	-1.7118	0.0142233	oxidoreductase activity, acting on CH-OH group of donors	molecular_function	9821	NA	NA	NA	NA	NA	NA	metabolism: Carbon (Glycine, serine and threonine metabolism?)
gene_8619	262994	LPS glycosyltransferase	-	PF01755	Glycosyltransferase family 25 LPS biosynthesis protein	2.16008	0.00467851	3.39785	3.08e-13	-1.49485	0.149636	lipopolysaccharide biosynthetic process;procollagen galactosyltransferase activity	biological_process;molecular_function	6711;23474	2.4.1.50	Procollagen galactosyltransferase.	UDP-galactose + procollagen 5-hydroxy-L-lysine = UDP + procollagen 5-(galactosyloxy)-L-lysine.	Lysine degradation	Amino Acid Metabolism	METABOLIC	metabolism: Carbon (aa)
gene_7899	403675	hypothetical protein	-	PF07938	Fungal fucose-specific lectin	3.61632	0.00872758	5.20029	1.38e-05	-3.58231	0.0102775	NA	NA	NA	NA	NA	NA	NA	NA	NA	metabolism: Carbon (carbohydrates)
gene_10178	297604	hypothetical protein	-	PF02668	Taurine catabolism dioxygenase TauD- TfdA family	2.57253	6.68e-07	2.17205	0.00680644	0.345251	0.776176	electron transport;oxidoreductase activity	biological_process;molecular_function	4283;9710	NA	NA	NA	NA	NA	NA	metabolism: Carbon/Nitrogen (taurine)
gene_4756	377082	S-adenosyl-L-methionine-dependent methyltransferase	-	PF13489	Methyltransferase domain	8.12832	1.23e-07	7.73466	2.33e-06	-7.42806	0.194819	NA	NA	NA	NA	NA	NA	NA	NA	NA	metabolism: misc.
gene_6474	329350	Nitroreductase-like protein	-	PF00881	Nitroreductase family	2.09271	0.00386156	2.46596	0.00782939	-1.31078	0.249231	electron transport;oxidoreductase activity	biological_process;molecular_function	4283;9710	NA	NA	NA	NA	NA	NA	metabolism: misc. (electron transfer)
gene_809	407763	Aspartic peptidase domain-containing protein	Yes	PF00026	Eukaryotic aspartyl protease	7.31847	5.08e-05	7.03781	0.000533161	-2.9463	NA	pepsin A activity;proteolysis	molecular_function;biological_process	2632;4639	NA	NA	NA	NA	NA	NA	metabolism: protease
gene_12220	358659	hypothetical protein	-	PF13640	2OG-FeII oxygenase superfamily	2.17479	2.88e-06	2.91778	8.21e-17	-1.93499	1.05e-06	oxidoreductase activity, acting on paired donors, with incorporation or reduction of molecular oxygen, 2-oxoglutarate as one donor, and incorporation of one atom each of oxygen into both donors;protein metabolic process	molecular_function;biological_process	9907;11802	NA	NA	NA	NA	NA	NA	metabolism: protein
gene_5810	401720	expressed protein	-	PF00412	LIM domain	3.86872	6.97e-07	4.07068	1.39e-08	-2.76765	0.0298926	zinc ion binding	molecular_function	5939	NA	NA	NA	NA	NA	NA	misc. cell (cytoskeleton)
gene_3669	257261	hypothetical protein	-	-	-	5.8302	0.0040565	6.06508	0.000654416	-4.42901	0.213893	nucleic acid binding;intracellular;zinc ion binding	molecular_function;cellular_component;molecular_function	2175;3827;5939	NA	NA	NA	NA	NA	NA	misc. cell (DNA)
gene_5456	305437	hypothetical protein	-	-	-	3.62502	5.9e-07	2.94073	0.000130815	-1.84562	0.136147	nucleic acid binding;intracellular;zinc ion binding	molecular_function;cellular_component;molecular_function	2175;3827;5939	NA	NA	NA	NA	NA	NA	misc. cell (DNA)
gene_12171	358575	hypothetical protein	-	PF01485	IBR domain- a half RING-finger domain	6.08295	1.44e-28	3.31828	5.71e-05	-0.674525	0.747448	protein binding;zinc ion binding;ubiquitin-protein ligase activity;regulation of ubiquitin-protein ligase activity;regulation of ubiquitin-protein ligase activity during meiotic cell cycle;positive regulation of ubiquitin-protein ligase activity;negative regulation of ubiquitin-protein ligase activity	molecular_function;molecular_function;molecular_function;biological_process;biological_process;biological_process;biological_process	3727;5939;3200;24685;24687;24690;24691	6.3.2.19	Ubiquitin--protein ligase.	ATP + ubiquitin + protein lysine = AMP + diphosphate + protein N-ubiquityllysine.	\N	\N	\N	misc. cell (protein turnover)
gene_11180	381571	Haem peroxidase	Yes	PF00141	Peroxidase	6.6557	3.05e-09	5.31507	3.57e-05	-3.90147	0.0168128	peroxidase activity;electron transport;response to oxidative stress;heme binding;L-ascorbate peroxidase activity	molecular_function;biological_process;biological_process;molecular_function;molecular_function	2976;4283;5077;12251;9890	1.11.1.11	L-ascorbate peroxidase.	L-ascorbate + H(2)O(2) = dehydroascorbate + 2 H(2)O.	Ascorbate and aldarate metabolism	Carbohydrate Metabolism	METABOLIC	ROS protection (Peroxidase)
gene_12318	128472	Fungal specific transcription factor domain-domain containing protein	-	PF00172;PF04082	Fungal Zn2-Cys6 binuclear cluster domain;Fungal specific transcription factor domain	5.30376	3.71e-27	2.37323	4.41e-05	-0.843505	0.287157	transcription factor activity;nucleus;regulation of transcription, DNA-dependent;zinc ion binding;DNA binding;transcription	molecular_function;cellular_component;biological_process;molecular_function;molecular_function;biological_process	2196;3838;4504;5939;2176;4499	NA	NA	NA	NA	NA	NA	transcription	BLASTp Results: top hits entirely hypothetical proteins in Aspergillus and other genera. Weak hits to N. crassa genes: ada-3, col-23, cut-1, and several hypothetical proteins
gene_3455	140605	RNA12 protein-domain containing protein	-	PF00076;PF10443	RNA recognition motif. a.k.a. RRM- RBD- or RNP domain;RNA12 protein	4.88621	2.14e-14	2.58283	0.00447888	-1.09625	0.442467	nucleic acid binding	molecular_function	2175	NA	NA	NA	NA	NA	NA	translation
gene_7340	293816	Sodium/hydrogen exchanger family-domain containing protein	-	PF00999	Sodium-hydrogen exchanger family	2.46311	1.51e-14	2.02191	5.94e-10	-1.23469	0.00121334	regulation of pH;solute:hydrogen antiporter activity;integral to membrane	biological_process;molecular_function;cellular_component	4993;8649;9321	NA	NA	NA	NA	NA	NA	transporter
gene_11034	351115	high affinity methionine permease	-	PF13520	Amino acid permease	3.16338	4.21e-05	2.57403	0.00290864	-1.87906	0.0347448	amino acid transport;amino acid transmembrane transporter activity;membrane	biological_process;molecular_function;cellular_component	4977;8535;9320	NA	NA	NA	NA	NA	NA	transporter (aa)
gene_5451	334898	Major facilitator superfamily domain-containing protein	-	PF07690	Major Facilitator Superfamily	3.37335	3.91e-17	2.22663	5.11e-20	-1.05308	0.00416865	NA	NA	NA	NA	NA	NA	NA	NA	NA	transporter (MFS)

## Sheet: (5) UP_38genes_SoilOnly
geneID	proteinID	annotation	SignalP prob. ‚â• 0.5	Pfam	Pfam Desc	CvS_FC	CvS_p.adj	IvS_FC	IvS_p.adj	WvS_FC	WvS_p.adj	GOname	GOtype	GOid	KEGGid	KEGGdef	KEGGactivity	KEGGpathway	KEGGpathwayclass	KEGGtype	Note
gene_11653	381923	hypothetical protein	Yes	PF00722	Glycosyl hydrolases family 16	4.06335	0.0171897	4.22699	0.00176596	-3.43931	0.127585	hydrolase activity, hydrolyzing O-glycosyl compounds;carbohydrate metabolic process	molecular_function;biological_process	2933;4143	NA	NA	NA	NA	NA	NA	growth/development (cell wall remodeling)
gene_120	268070	Domain of unknown function (DUF3328)-domain containing protein	-	PF11807	Domain of unknown function DUF3328	1.24854	0.378386	4.98758	0.000137829	-2.43709	0.0288093	NA	NA	NA	NA	NA	NA	NA	NA	NA	hypothetical
gene_119	284195	Domain of unknown function (DUF3328)-domain containing protein	-	PF11807	Domain of unknown function DUF3328	2.1237	NA	5.49393	0.00085878	-3.35446	0.0720865	NA	NA	NA	NA	NA	NA	NA	NA	NA	hypothetical
gene_11216	418006	expressed protein	-	-	-	-0.517186	0.800551	2.2504	0.00734379	-1.83231	0.124538	NA	NA	NA	NA	NA	NA	NA	NA	NA	hypothetical
gene_11217	102359	expressed protein	Yes	-	-	0.0308972	0.990647	2.94619	0.00142778	-2.06716	0.107449	NA	NA	NA	NA	NA	NA	NA	NA	NA	hypothetical
gene_121	311865	expressed protein	Yes	-	-	1.26885	0.196193	5.56446	2.12e-06	-2.49861	0.0637807	NA	NA	NA	NA	NA	NA	NA	NA	NA	hypothetical
gene_3645	377294	expressed protein	-	-	-	-0.785156	0.370327	2.27275	2.99e-12	-1.32753	0.0295257	NA	NA	NA	NA	NA	NA	NA	NA	NA	hypothetical
gene_10811	308778	expressed protein	-	PF17111	Fungal N-terminal domain of STAND proteins	1.80376	0.0764612	2.26847	0.00111903	-1.18587	0.310864	NA	NA	NA	NA	NA	NA	NA	NA	NA	hypothetical
gene_1689	316396	expressed protein	Yes	-	-	3.46305	0.011726	3.48023	0.00682922	-3.04777	0.0733521	NA	NA	NA	NA	NA	NA	NA	NA	NA	hypothetical
gene_2375	254678	expressed protein	-	-	-	0.0862954	0.912378	2.10283	4.5e-09	-1.74444	4.23e-06	NA	NA	NA	NA	NA	NA	NA	NA	NA	hypothetical
gene_3641	327874	expressed protein	-	-	-	1.33013	NA	5.53749	0.00121669	0.467394	NA	NA	NA	NA	NA	NA	NA	NA	NA	NA	hypothetical
gene_5071	334075	expressed protein	Yes	-	-	0.850822	0.02287	2.06366	3.69e-10	-1.42009	0.00640298	NA	NA	NA	NA	NA	NA	NA	NA	NA	hypothetical
gene_9131	412609	hypothetical protein	-	-	-	5.28571	0.137937	7.10275	0.00144736	-6.22772	0.0429383	NA	NA	NA	NA	NA	NA	NA	NA	NA	hypothetical
gene_10735	348785	hypothetical protein	Yes	PF08450	SMP-30-Gluconolactonase-LRE-like region	1.44083	0.00296438	2.17984	1.36e-06	-1.83609	5.62e-05	NA	NA	NA	NA	NA	NA	NA	NA	NA	hypothetical
gene_12406	282981	hypothetical protein	Yes	-	-	1.94082	0.0061192	2.5187	6.79e-05	-1.82256	0.00634786	NA	NA	NA	NA	NA	NA	NA	NA	NA	hypothetical
gene_2368	420358	hypothetical protein	Yes	-	-	5.78665	0.0223228	7.01885	5.49e-05	-5.28744	0.131592	NA	NA	NA	NA	NA	NA	NA	NA	NA	hypothetical
gene_2669	376327	hypothetical protein	Yes	-	-	1.73478	2.02e-05	2.15431	2.35e-08	-1.45036	0.000491972	NA	NA	NA	NA	NA	NA	NA	NA	NA	hypothetical
gene_2670	376328	hypothetical protein	-	-	-	5.57011	0.080169	6.45569	0.00260449	-4.88507	0.287258	NA	NA	NA	NA	NA	NA	NA	NA	NA	hypothetical
gene_3582	401131	hypothetical protein	-	-	-	1.77541	0.00041575	2.10201	2.67e-05	-1.26871	0.0506219	NA	NA	NA	NA	NA	NA	NA	NA	NA	hypothetical
gene_4877	326975	hypothetical protein	-	-	-	-0.324568	0.889109	2.5776	0.00032061	0.764144	0.738513	NA	NA	NA	NA	NA	NA	NA	NA	NA	hypothetical
gene_630	383373	hypothetical protein	Yes	-	-	0.432133	0.867546	2.63012	0.00289457	-1.14174	0.55955	NA	NA	NA	NA	NA	NA	NA	NA	NA	hypothetical
gene_7064	260286	hypothetical protein	Yes	-	-	0.588323	0.661931	3.30947	7.97e-07	-1.35156	0.355779	NA	NA	NA	NA	NA	NA	NA	NA	NA	hypothetical
gene_8430	262954	hypothetical protein	Yes	-	-	5.31206	0.127671	6.88582	0.000351445	-3.52844	NA	NA	NA	NA	NA	NA	NA	NA	NA	NA	hypothetical
gene_8556	308170	hypothetical protein	-	-	-	2.64948	0.0145632	2.95453	0.00245101	-2.66757	0.110845	NA	NA	NA	NA	NA	NA	NA	NA	NA	hypothetical
gene_7690	342375	Uncharacterized alpha/beta hydrolase domain (DUF2235)-domain containing protein	-	PF09994	Uncharacterized__alpha-beta__hydrolase__domain__DUF2235	-0.0989211	0.916745	2.03645	1.72e-07	-0.0176317	0.983249	NA	NA	NA	NA	NA	NA	NA	NA	NA	hypothetical
gene_1170	408106	Alpha/Beta hydrolase fold	-	PF00135	Carboxylesterase family	3.22576	0.0706564	3.93366	0.00479957	-2.75221	0.247632	NA	NA	NA	NA	NA	NA	NA	NA	NA	metabolism: Carbon
gene_1268	315072	expressed protein	-	PF07938	Fungal__fucose-specific__lectin	0.00234265	0.997373	2.04265	1.73e-10	-1.6334	0.000233705	NA	NA	NA	NA	NA	NA	NA	NA	NA	metabolism: Carbon
gene_12289	299486	hypothetical protein	Yes	PF00106	short chain dehydrogenase	3.55005	0.363656	5.39844	0.00711062	-4.86763	0.12152	metabolic process;oxidoreductase activity	biological_process;molecular_function	5830;9710	NA	NA	NA	NA	NA	NA	metabolism: Carbon
gene_7897	403673	hypothetical protein	-	PF07938	Fungal fucose-specific lectin	0.481737	0.649608	3.9682	1.69e-56	-1.98427	1.19e-05	NA	NA	NA	NA	NA	NA	NA	NA	NA	metabolism: Carbon
gene_2494	420469	hypothetical protein	-	PF01565	FAD binding domain	0.947569	0.157858	2.58528	1.89e-19	-1.77135	0.000735246	oxidoreductase activity;FAD binding;catalytic activity;cytokinin dehydrogenase activity	molecular_function;molecular_function;molecular_function;molecular_function	9710;23919;2290;11420	NA	NA	NA	NA	NA	NA	metabolism: Carbon (carbohydrates, nucleotides)
gene_3662	290050	expressed protein	-	-	-	2.11788	0.410019	4.00424	2.26e-05	-3.39034	0.0141647	nucleic acid binding;intracellular;zinc ion binding	molecular_function;cellular_component;molecular_function	2175;3827;5939	NA	NA	NA	NA	NA	NA	misc. cell (DNA)
gene_4879	377159	hypothetical protein	-	-	-	1.27823	0.232419	3.93329	9.97e-09	-0.176397	0.937856	nucleic acid binding;intracellular;zinc ion binding	molecular_function;cellular_component;molecular_function	2175;3827;5939	NA	NA	NA	NA	NA	NA	misc. cell (DNA)
gene_7941	343143	hypothetical protein	-	PF00012	Hsp70 protein	1.18101	0.0668373	2.18577	2.17e-06	-1.55512	0.00130159	NA	NA	NA	NA	NA	NA	NA	NA	NA	stress (hsp)
gene_4143	318444	expressed protein	-	PF00096	Zinc finger- C2H2 type	1.07855	0.411443	2.5973	0.00260058	-1.81603	0.110972	nucleic acid binding;intracellular;zinc ion binding	molecular_function;cellular_component;molecular_function	2175;3827;5939	NA	NA	NA	NA	NA	NA	transcription
gene_2718	322719	Amino acid permease/ SLC12A domain-containing protein	-	PF00324	Amino__acid__permease	-0.317869	0.807508	2.79892	0.00910206	-1.80684	0.0442973	amino acid transport;amino acid transmembrane transporter activity;membrane;transport	biological_process;molecular_function;cellular_component;biological_process	4977;8535;9320;4927	NA	NA	NA	NA	NA	NA	transporter (aa)
gene_12483	359645	high-affinity iron ion transporter FtrA	-	PF03239	Iron permease FTR1 family	0.415038	0.730481	2.76906	2.81e-06	-1.71431	0.0301233	membrane	cellular_component	9320	NA	NA	NA	NA	NA	NA	transporter (iron)
gene_12785	360649	expressed protein	-	PF01544	CorA-like Mg2+ transporter protein	1.79487	1.76e-06	2.31299	1.78e-40	-1.561	7.83e-09	membrane;metal ion transport;metal ion transmembrane transporter activity	cellular_component;biological_process;molecular_function	9320;12906;21296	NA	NA	NA	NA	NA	NA	transporter (magnesium)
gene_3934	290401	Major facilitator superfamily domain-containing protein	-	PF07690	Major Facilitator Superfamily	4.55705	0.291955	7.75288	0.00196896	-4.25564	NA	NA	NA	NA	NA	NA	NA	NA	NA	NA	transporter (MFS)

## Sheet: (6)UP_171genes_StressCWS
geneID	proteinID	annotation	SignalP prob. ‚â• 0.5	Pfam	Pfam Desc	CvS_FC	CvS_p.adj	IvS_FC	IvS_p.adj	WvS_FC	WvS_p.adj	GOname	GOtype	GOid	KEGGid	KEGGdef	KEGGactivity	KEGGpathway	KEGGpathwayclass	KEGGtype	Note
gene_3980	401408	acetyl-CoA synthetase-like protein	-	PF00501	AMP-binding enzyme	-0.0473064	0.981641	3.91494	1.6e-07	2.62052	0.0056752	catalytic activity;metabolic process	molecular_function;biological_process	2290;5830	NA	NA	NA	NA	NA	NA	biosynthesis (AcetylCoA)
gene_6365	336329	ADC synthase	-	PF00117;PF00425;PF04715	Glutamine amidotransferase class-I;chorismate binding enzyme;Anthranilate synthase component I- N terminal region	4.54666	2.57e-39	2.7378	1.41e-11	2.17379	3.01e-05	biosynthetic process;anthranilate synthase activity;metabolic process;oxo-acid-lyase activity	biological_process;molecular_function;biological_process;molecular_function	6667;2491;5830;10028	NA	NA	NA	NA	NA	NA	biosynthesis (amino acids)
gene_2730	322737	Tetrapyrrole methylase	-	PF00590;PF13241;PF14823;PF14824	Tetrapyrrole Corrin-Porphyrin Methylases;Putative NADP-binding;Sirohaem biosynthesis protein C-terminal;Sirohaem biosynthesis protein central	2.23428	1.46e-09	0.995482	0.0303685	2.06088	9.32e-07	metabolic process;methyltransferase activity;porphyrin biosynthetic process;uroporphyrin-III C-methyltransferase activity	biological_process;molecular_function;biological_process;molecular_function	5830;5846;4896;3209	2.1.1.107	Uroporphyrin-III C-methyltransferase.	2 S-adenosyl-L-methionine + uroporphyrin III = 2 S-adenosyl-L- homocysteine + sirohydrochlorin.	Porphyrin and chlorophyll metabolism	Metabolism of Cofactors and Vitamins	METABOLIC	biosynthesis (assimilation of sulphur and/or nitrogen)
gene_3757	158220	nitrite reductase	-	PF01077;PF03460;PF04324;PF07992;PF13806	Nitrite and sulphite reductase 4Fe-4S domain;Nitrite-Sulfite reductase ferredoxin-like half domain;BFD-like 2Fe-2S binding domain;Pyridine nucleotide-disulphide oxidoreductase;Rieske-like 2Fe-2S domain	3.93626	6.27e-22	1.35328	0.058147	5.18832	3.35e-27	oxidoreductase activity;FAD binding;electron transport;heme binding;iron-sulfur cluster binding;nitrite reductase [NAD(P)H] activity;nitrate assimilation;NADP binding	molecular_function;molecular_function;biological_process;molecular_function;molecular_function;molecular_function;biological_process;molecular_function	9710;23919;4283;12251;24783;6556;17658;23920	NA	NA	NA	NA	NA	NA	biosynthesis (assimilation of sulphur and/or nitrogen)
gene_3427	324321	chitin synthase 1	-	PF01644;PF08407	Chitin synthase;Chitin synthase N-terminal	4.11189	3.04e-22	3.57139	2.63e-10	2.9647	5.48e-08	chitin synthase activity;chitin biosynthetic process	molecular_function;biological_process	2540;4199	2.4.1.16	Chitin synthase.	UDP-N-acetyl-D-glucosamine + {(1,4)-(N-acetyl-beta-D-glucosaminyl)}(N) = UDP + {(1,4)-(N-acetyl-beta-D-glucosaminyl)}(N+1).	Aminosugars metabolism	Metabolism of Complex Carbohydrates	METABOLIC	biosynthesis (chitin, cell wall)
gene_4823	273689	S-adenosyl-L-methionine-dependent methyltransferase	-	PF13489	Methyltransferase domain	7.19044	3.01e-05	4.41749	NA	9.5059	5.64e-11	tocopherol O-methyltransferase activity	molecular_function	23604	2.1.1.95	Tocopherol O-methyltransferase.	S-adenosyl-L-methionine + gamma-tocopherol = S-adenosyl-L-homocysteine + alpha-tocopherol.	\N	\N	\N	biosynthesis (steroids, sterols)
gene_4837	303792	S-adenosyl-L-methionine-dependent methyltransferase	-	PF13489	Methyltransferase domain	5.9421	1.15e-11	1.35368	0.688918	4.39715	7.94e-05	tocopherol O-methyltransferase activity	molecular_function	23604	2.1.1.95	Tocopherol O-methyltransferase.	S-adenosyl-L-methionine + gamma-tocopherol = S-adenosyl-L-homocysteine + alpha-tocopherol.	\N	\N	\N	biosynthesis (steroids, sterols)
gene_4813	273679	S-adenosyl-L-methionine-dependent methyltransferase	-	PF13489	Methyltransferase domain	2.56545	0.108821	5.08293	2.61e-06	7.22071	5.32e-25	tocopherol O-methyltransferase activity	molecular_function	23604	2.1.1.95	Tocopherol O-methyltransferase.	S-adenosyl-L-methionine + gamma-tocopherol = S-adenosyl-L-homocysteine + alpha-tocopherol.	\N	\N	\N	biosynthesis (steroids, sterols)
gene_12198	267157	Cytochrome P450	-	PF00067	Cytochrome P450	5.27277	0.00011154	4.77972	0.00325013	4.90156	0.00316628	monooxygenase activity;iron ion binding;electron transport;heme binding	molecular_function;molecular_function;biological_process;molecular_function	2888;3721;4283;12251	NA	NA	NA	NA	NA	NA	CYP
gene_11480	298317	Cytochrome P450	Yes	PF00067	Cytochrome P450	3.67555	1.44e-16	4.03079	2.71e-22	3.19955	1.24e-11	monooxygenase activity;iron ion binding;electron transport;heme binding;unspecific monooxygenase activity	molecular_function;molecular_function;biological_process;molecular_function;molecular_function	2888;3721;4283;12251;23642	1.14.14.1;1.14.14.1;1.14.14.1	Unspecific monooxygenase.;Unspecific monooxygenase.;Unspecific monooxygenase.	RH + reduced flavoprotein + O(2) = ROH + oxidized flavoprotein + H(2)O.;RH + reduced flavoprotein + O(2) = ROH + oxidized flavoprotein + H(2)O.;RH + reduced flavoprotein + O(2) = ROH + oxidized flavoprotein + H(2)O.	Tryptophan metabolism;Fatty acid metabolism;gamma-Hexachlorocyclohexane degradation	Amino Acid Metabolism;Lipid Metabolism;Biodegradation of Xenobiotics	METABOLIC;METABOLIC;METABOLIC	CYP (benzene hexachloride or tryptophan degradation)
gene_12506	406109	expressed protein	-	PF05730	CFEM domain	2.98736	4.47e-15	2.37776	1e-07	2.57209	9.97e-10	NA	NA	NA	NA	NA	NA	NA	NA	NA	Fungal cell wall protein that is toxic to plants (host-pathogen interactions)
gene_11059	85075	expressed protein	-	-	-	3.72789	6.26e-05	2.78895	0.0121234	3.49732	0.000214491	NA	NA	NA	NA	NA	NA	NA	NA	NA	hypothetical
gene_11309	354390	expressed protein	-	-	-	4.981	1.18e-45	0.569396	0.668038	2.1782	6.44e-06	NA	NA	NA	NA	NA	NA	NA	NA	NA	hypothetical
gene_11355	354456	NADP-dependent oxidoreductase domain-containing protein	-	PF00248	Aldo-keto reductase family	2.05769	3.62e-07	1.48984	0.00136004	3.44245	3.39e-16	NA	NA	NA	NA	NA	NA	NA	NA	NA	hypothetical
gene_11477	354947	expressed protein	-	-	-	2.86249	2.02e-05	1.88614	0.0225223	2.53738	0.000819612	NA	NA	NA	NA	NA	NA	NA	NA	NA	hypothetical
gene_11877	111580	expressed protein	Yes	-	-	2.84237	5.04e-06	1.96811	7.38e-05	2.45415	0.00175621	NA	NA	NA	NA	NA	NA	NA	NA	NA	hypothetical
gene_12186	382293	expressed protein	-	-	-	6.13806	0.000440091	4.15584	0.251999	6.2853	0.000676682	NA	NA	NA	NA	NA	NA	NA	NA	NA	hypothetical
gene_12339	396218	expressed protein	Yes	-	-	2.2213	0.00554389	0.121883	0.952072	2.45068	0.00140433	NA	NA	NA	NA	NA	NA	NA	NA	NA	hypothetical
gene_12412	113007	expressed protein	-	-	-	3.21024	2.4e-27	1.99767	6.42e-08	2.48274	2.05e-16	NA	NA	NA	NA	NA	NA	NA	NA	NA	hypothetical
gene_1305	315135	expressed protein	-	-	-	3.13437	5.15e-06	1.65625	0.269613	3.02524	0.000632438	NA	NA	NA	NA	NA	NA	NA	NA	NA	hypothetical
gene_1684	316390	Protein of unknown function (DUF3445)-domain containing protein	-	PF11927	Protein of unknown function DUF3445	3.20298	3.57e-32	1.9276	2.18e-16	2.01096	2.7e-15	NA	NA	NA	NA	NA	NA	NA	NA	NA	hypothetical
gene_1770	62703	hypothetical protein	-	-	-	6.47187	1.24e-32	2.18559	0.0235051	5.05091	1.65e-17	5-methyltetrahydropteroyltriglutamate-homocysteine S-methyltransferase activity;methionine biosynthetic process	molecular_function;biological_process	2337;6695	NA	NA	NA	NA	NA	NA	hypothetical
gene_2503	123137	Protein of unknown function (DUF1524)-domain containing protein	Yes	PF07510	Protein of unknown function DUF1524	3.37515	0.000200467	2.33842	0.0477933	3.29917	0.000574486	NA	NA	NA	NA	NA	NA	NA	NA	NA	hypothetical
gene_2602	400127	expressed protein	-	-	-	3.67733	0.0017196	2.62368	0.15266	5.29623	1.36e-09	NA	NA	NA	NA	NA	NA	NA	NA	NA	hypothetical
gene_281	251069	hypothetical protein	Yes	-	-	2.5252	2.27e-14	1.78002	4.6e-05	2.2301	1.04e-08	NA	NA	NA	NA	NA	NA	NA	NA	NA	hypothetical
gene_292	374339	expressed protein	-	-	-	2.11562	0.000145215	1.84898	0.000859463	3.08718	2.23e-07	NA	NA	NA	NA	NA	NA	NA	NA	NA	hypothetical
gene_5448	334889	expressed protein	-	-	-	4.30298	8.54e-08	1.86784	0.233594	3.64963	0.000143107	NA	NA	NA	NA	NA	NA	NA	NA	NA	hypothetical
gene_6516	162513	hypothetical protein	Yes	-	-	2.14297	1.8e-05	1.62099	0.00863272	2.12575	3.49e-05	NA	NA	NA	NA	NA	NA	NA	NA	NA	hypothetical
gene_6783	166434	Domain of unknown function (DUF4360)-domain containing protein	Yes	PF14273	Domain of unknown function DUF4360	7.0944	2.21e-11	3.43886	0.0560301	2.55861	0.00237775	NA	NA	NA	NA	NA	NA	NA	NA	NA	hypothetical
gene_8198	404044	hypothetical protein	-	-	-	6.90449	0.000117278	5.62929	0.0258235	7.16821	0.000317668	NA	NA	NA	NA	NA	NA	NA	NA	NA	hypothetical
gene_9104	380039	expressed protein	Yes	-	-	3.55756	4.63e-05	-0.611268	0.737133	4.41265	9.15e-26	chitin binding	molecular_function	5747	NA	NA	NA	NA	NA	NA	hypothetical
gene_10163	381404	expressed protein	Yes	-	-	0.892261	0.287896	2.18993	3.91e-07	2.18768	5.34e-05	NA	NA	NA	NA	NA	NA	NA	NA	NA	hypothetical
gene_10424	89312	PLAC8 family-domain containing protein	-	PF04749	PLAC8 family	0.547367	0.44125	2.44946	2.22e-09	3.03683	1.13e-15	NA	NA	NA	NA	NA	NA	NA	NA	NA	hypothetical
gene_10832	393940	Fasciclin domain-domain containing protein	Yes	PF02469	Fasciclin domain	-0.589004	0.615121	2.40771	1.03e-05	4.3545	1.56e-20	NA	NA	NA	NA	NA	NA	NA	NA	NA	hypothetical
gene_10849	404712	expressed protein	-	-	-	0.643273	0.37682	2.68867	8.55e-14	2.48851	1.34e-06	NA	NA	NA	NA	NA	NA	NA	NA	NA	hypothetical
gene_11114	353014	expressed protein	Yes	-	-	1.14143	0.27945	2.33118	0.00107756	2.40086	0.00104294	NA	NA	NA	NA	NA	NA	NA	NA	NA	hypothetical
gene_11748	405937	expressed protein	Yes	-	-	1.68769	0.082561	3.30528	4.2e-08	2.51011	0.00731389	NA	NA	NA	NA	NA	NA	NA	NA	NA	hypothetical
gene_122	268072	Domain of unknown function (DUF3328)-domain containing protein	-	PF11807	Domain of unknown function DUF3328	1.64567	0.129013	5.37468	4.73e-17	2.68806	0.001083	NA	NA	NA	NA	NA	NA	NA	NA	NA	hypothetical
gene_12867	361874	expressed protein	Yes	-	-	-0.868345	0.634376	2.27714	0.00937815	2.65533	0.00119434	NA	NA	NA	NA	NA	NA	NA	NA	NA	hypothetical
gene_1747	399148	hypothetical protein	Yes	-	-	4.69111	0.0204951	6.91529	9.38e-07	6.47075	3.15e-05	NA	NA	NA	NA	NA	NA	NA	NA	NA	hypothetical
gene_182	312046	hypothetical protein	-	-	-	1.82332	0.000530479	2.15184	0.00409625	4.2412	1.13e-15	NA	NA	NA	NA	NA	NA	NA	NA	NA	hypothetical
gene_1961	375481	Protein of unknown function (DUF3533)-domain containing protein	-	PF12051	Protein of unknown function DUF3533	1.10431	0.221096	3.46837	4.6e-10	3.1424	2.93e-05	NA	NA	NA	NA	NA	NA	NA	NA	NA	hypothetical
gene_2616	322583	hypothetical protein	-	-	-	1.45335	0.00143854	2.75726	1.12e-20	3.39509	1.24e-28	NA	NA	NA	NA	NA	NA	NA	NA	NA	hypothetical
gene_3673	304059	hypothetical protein	-	-	-	0.711248	0.698459	4.3835	3.13e-21	2.60006	0.000478821	NA	NA	NA	NA	NA	NA	NA	NA	NA	hypothetical
gene_4623	423154	expressed protein	-	-	-	0.524982	0.518296	2.75562	7.11e-06	2.47042	3.45e-05	NA	NA	NA	NA	NA	NA	NA	NA	NA	hypothetical
gene_4626	423221	expressed protein	-	-	-	0.24701	0.820751	3.06766	1.37e-05	2.4718	0.000355338	NA	NA	NA	NA	NA	NA	NA	NA	NA	hypothetical
gene_5055	334010	expressed protein	Yes	-	-	1.93181	0.00305641	3.66342	3.82e-14	3.02246	7.6e-09	NA	NA	NA	NA	NA	NA	NA	NA	NA	hypothetical
gene_5155	408538	hypothetical protein	Yes	-	-	2.63265	0.0265677	3.48851	3.5e-06	5.66266	4.06e-21	NA	NA	NA	NA	NA	NA	NA	NA	NA	hypothetical
gene_5399	378363	expressed protein	Yes	-	-	0.600568	0.608407	2.33695	0.000316593	2.20513	0.000613076	NA	NA	NA	NA	NA	NA	NA	NA	NA	hypothetical
gene_5934	332510	hypothetical protein	-	-	-	-0.144963	0.918193	4.8594	1.78e-09	4.99487	9.04e-25	NA	NA	NA	NA	NA	NA	NA	NA	NA	hypothetical
gene_631	300497	hypothetical protein	-	-	-	4.22075	0.205417	6.69231	2.59e-05	7.49034	4.87e-06	NA	NA	NA	NA	NA	NA	NA	NA	NA	hypothetical
gene_638	268724	Phosphatidylethanolamine-binding protein PEBP	Yes	PF01161	Phosphatidylethanolamine-binding protein	1.82581	0.000240077	3.33428	2.51e-08	4.15416	2.5e-46	NA	NA	NA	NA	NA	NA	NA	NA	NA	hypothetical
gene_757	300618	hypothetical protein	-	-	-	2.24316	NA	5.41704	0.00650701	6.19132	0.00107944	NA	NA	NA	NA	NA	NA	NA	NA	NA	hypothetical
gene_7688	403532	expressed protein	Yes	-	-	2.6251	0.016299	4.52983	1.13e-11	3.49072	1.46e-06	NA	NA	NA	NA	NA	NA	NA	NA	NA	hypothetical
gene_8870	347412	expressed protein	Yes	-	-	1.82368	0.0180404	3.22638	3.57e-06	3.44868	7.4e-09	NA	NA	NA	NA	NA	NA	NA	NA	NA	hypothetical
gene_9898	391448	hypothetical protein	Yes	-	-	1.56018	0.0736577	2.2199	0.0057598	2.81439	4.29e-05	NA	NA	NA	NA	NA	NA	NA	NA	NA	hypothetical
gene_10080	43788	expressed protein	Yes	-	-	3.98661	2.06e-14	2.48814	9.28e-07	3.04658	3.96e-06	NA	NA	NA	NA	NA	NA	NA	NA	NA	hypothetical
gene_1010	374878	expressed protein	-	-	-	3.66744	6.15e-11	2.84644	4.26e-09	2.47289	3.36e-05	NA	NA	NA	NA	NA	NA	NA	NA	NA	hypothetical
gene_10179	91184	hypothetical protein	-	-	-	6.34734	8.45e-57	2.69788	9.95e-07	2.08614	0.000471136	NA	NA	NA	NA	NA	NA	NA	NA	NA	hypothetical
gene_11126	353037	expressed protein	-	PF01565	FAD binding domain	9.18798	4.15e-11	9.32518	3e-10	8.57141	1.14e-08	oxidoreductase activity;FAD binding;catalytic activity	molecular_function;molecular_function;molecular_function	9710;23919;2290	NA	NA	NA	NA	NA	NA	hypothetical
gene_11314	405665	expressed protein	Yes	-	-	13.3628	2.2e-23	13.6491	1.58e-25	14.4609	2.11e-28	NA	NA	NA	NA	NA	NA	NA	NA	NA	hypothetical
gene_12407	406096	hypothetical protein	-	-	-	3.70965	9.76e-08	5.96467	1.7e-60	5.77104	6.37e-50	NA	NA	NA	NA	NA	NA	NA	NA	NA	hypothetical
gene_1636	384367	hypothetical protein	-	-	-	2.0162	0.000145939	2.22768	1.58e-05	2.51969	1.52e-07	NA	NA	NA	NA	NA	NA	NA	NA	NA	hypothetical
gene_2289	322011	expressed protein	-	-	-	2.99413	7.79e-08	3.54287	2.12e-11	4.12758	7.42e-18	NA	NA	NA	NA	NA	NA	NA	NA	NA	hypothetical
gene_2376	322186	expressed protein	-	-	-	2.13257	1.78e-14	3.15019	1.05e-28	2.23764	8.23e-22	NA	NA	NA	NA	NA	NA	NA	NA	NA	hypothetical
gene_2388	121987	expressed protein	Yes	-	-	3.95576	1.38e-09	3.91417	3.27e-07	3.15343	0.000459478	NA	NA	NA	NA	NA	NA	NA	NA	NA	hypothetical
gene_2466	370743	hypothetical protein	-	-	-	7.74884	2.49e-08	4.61273	0.00698136	4.45432	7.65e-09	NA	NA	NA	NA	NA	NA	NA	NA	NA	hypothetical
gene_2508	400052	hypothetical protein	-	-	-	4.17223	3.47e-57	3.86012	3.96e-40	4.17146	3.29e-31	NA	NA	NA	NA	NA	NA	NA	NA	NA	hypothetical
gene_2581	400109	expressed protein	-	-	-	9.88178	3.46e-12	10.4821	9.57e-14	11.4601	4.36e-18	NA	NA	NA	NA	NA	NA	NA	NA	NA	hypothetical
gene_2582	420557	hypothetical protein	-	-	-	4.48283	5.91e-21	4.3367	4.18e-16	5.29735	8.6e-34	NA	NA	NA	NA	NA	NA	NA	NA	NA	hypothetical
gene_369	313026	expressed protein	Yes	-	-	5.02078	2.62e-05	4.5538	0.000989927	6.48379	9.9e-11	NA	NA	NA	NA	NA	NA	NA	NA	NA	hypothetical
gene_4146	95872	expressed protein	-	-	-	3.27248	6.91e-10	3.40345	3.16e-20	2.19604	0.00701039	intracellular;zinc ion binding	cellular_component;molecular_function	3827;5939	NA	NA	NA	NA	NA	NA	hypothetical
gene_4808	147051	Protein of unknown function (DUF3445)-domain containing protein	Yes	PF11927	Protein of unknown function DUF3445	3.86417	1.03e-22	2.40574	2.55e-08	2.28304	4.51e-07	NA	NA	NA	NA	NA	NA	NA	NA	NA	hypothetical
gene_4876	147701	hypothetical protein	-	-	-	3.29028	1.68e-21	3.16133	1.58e-23	2.83006	4.2e-14	NA	NA	NA	NA	NA	NA	NA	NA	NA	hypothetical
gene_5102	402022	expressed protein	-	-	-	5.90631	4.61e-22	4.30473	2.85e-10	5.28151	3.18e-18	NA	NA	NA	NA	NA	NA	NA	NA	NA	hypothetical
gene_5954	291240	hypothetical protein	Yes	-	-	8.12646	2.52e-07	7.51876	2.32e-05	6.50837	0.00270116	NA	NA	NA	NA	NA	NA	NA	NA	NA	hypothetical
gene_6032	377996	expressed protein	Yes	-	-	3.38411	7.93e-09	2.90692	1.36e-05	2.47451	0.00094789	NA	NA	NA	NA	NA	NA	NA	NA	NA	hypothetical
gene_6667	164833	expressed protein	-	-	-	2.33748	0.00182118	2.82045	0.000287477	4.33882	3.02e-21	NA	NA	NA	NA	NA	NA	NA	NA	NA	hypothetical
gene_6782	330425	expressed protein	Yes	-	-	12.1068	2.07e-18	8.71311	2.7e-07	8.93949	1.22e-09	NA	NA	NA	NA	NA	NA	NA	NA	NA	hypothetical
gene_6799	425285	hypothetical protein	-	-	-	3.26143	2.01e-07	2.05112	0.00952	2.70951	6.96e-05	NA	NA	NA	NA	NA	NA	NA	NA	NA	hypothetical
gene_7092	337513	expressed protein	-	-	-	7.72711	7.42e-06	8.25193	1.05e-07	6.6044	0.00270581	NA	NA	NA	NA	NA	NA	NA	NA	NA	hypothetical
gene_7093	410129	hypothetical protein	-	-	-	5.84418	1.6e-08	6.29977	1.24e-12	5.31074	0.000428589	NA	NA	NA	NA	NA	NA	NA	NA	NA	hypothetical
gene_7942	379800	expressed protein	-	-	-	4.92155	2.14e-15	5.01087	1.59e-19	4.57633	7.03e-16	NA	NA	NA	NA	NA	NA	NA	NA	NA	hypothetical
gene_8313	414159	expressed protein	-	PF05057	Putative serine esterase DUF676	5.48237	4.15e-05	4.88486	0.000649978	5.78087	1.34e-05	NA	NA	NA	NA	NA	NA	NA	NA	NA	hypothetical
gene_8332	68427	hypothetical protein	-	-	-	3.79593	7.43e-08	3.52651	1.27e-08	2.03352	0.00274784	NA	NA	NA	NA	NA	NA	NA	NA	NA	hypothetical
gene_8515	345907	hypothetical protein	-	-	-	5.33377	7.67e-12	4.42909	0.00111766	4.64686	0.000239411	NA	NA	NA	NA	NA	NA	NA	NA	NA	hypothetical
gene_8804	347014	expressed protein	-	-	-	4.97132	7.53e-14	4.52436	5.14e-11	4.61577	7.36e-07	NA	NA	NA	NA	NA	NA	NA	NA	NA	hypothetical
gene_8869	347410	hypothetical protein	Yes	-	-	5.41005	4.21e-22	6.17133	4.23e-24	5.21938	9.03e-15	NA	NA	NA	NA	NA	NA	NA	NA	NA	hypothetical
gene_8951	307555	hypothetical protein	-	-	-	6.98805	3.6e-56	4.63546	6.84e-19	2.67951	0.00010011	NA	NA	NA	NA	NA	NA	NA	NA	NA	hypothetical
gene_9116	55491	hypothetical protein	-	-	-	4.4108	4.14e-21	2.35959	0.00342073	3.01024	2.53e-06	NA	NA	NA	NA	NA	NA	NA	NA	NA	hypothetical
gene_9125	344294	hypothetical protein	-	-	-	3.44887	4.26e-18	2.96032	4.49e-11	3.10868	3.85e-10	NA	NA	NA	NA	NA	NA	NA	NA	NA	hypothetical
gene_9132	344307	expressed protein	-	-	-	6.18297	0.00745696	8.68271	2.64e-08	6.85577	0.00100847	NA	NA	NA	NA	NA	NA	NA	NA	NA	hypothetical
gene_1045	407991	hypothetical protein	-	PF13489	Methyltransferase domain	7.11285	6.72e-05	5.30447	0.177954	6.26127	0.00665083	NA	NA	NA	NA	NA	NA	NA	NA	NA	hypothetical (methyltransferase)
gene_2585	288047	S-adenosyl-L-methionine-dependent methyltransferase	-	PF13489	Methyltransferase domain	0.893032	0.549234	3.31922	7.54e-05	4.78932	1.15e-16	NA	NA	NA	NA	NA	NA	NA	NA	NA	hypothetical (Methyltransferase)
gene_5008	291517	methyltransferase	-	PF13489	Methyltransferase domain	1.19736	0.21693	3.13933	4.85e-06	5.10533	1.19e-32	NA	NA	NA	NA	NA	NA	NA	NA	NA	hypothetical (Methyltransferase)
gene_5009	333923	S-adenosyl-L-methionine-dependent methyltransferase	-	PF13489	Methyltransferase domain	1.93683	3.78e-08	2.16858	1.71e-05	2.85735	2.73e-13	NA	NA	NA	NA	NA	NA	NA	NA	NA	hypothetical (Methyltransferase)
gene_7098	337521	S-adenosyl-L-methionine-dependent methyltransferase	-	PF13489	Methyltransferase__domain	1.2936	0.0588649	3.28752	7.16e-06	4.93187	4.22e-27	NA	NA	NA	NA	NA	NA	NA	NA	NA	hypothetical (Methyltransferase)
gene_4553	289475	S-adenosyl-L-methionine-dependent methyltransferase	-	PF13489	Methyltransferase domain	8.60173	2.48e-09	7.08782	4.04e-05	8.12823	8.61e-05	NA	NA	NA	NA	NA	NA	NA	NA	NA	hypothetical (methyltransferase)
gene_4820	423572	S-adenosyl-L-methionine-dependent methyltransferase	-	PF13489	Methyltransferase domain	2.97652	0.000941247	2.79047	0.00573917	3.93471	7.92e-06	NA	NA	NA	NA	NA	NA	NA	NA	NA	hypothetical (methyltransferase)
gene_4847	289798	S-adenosyl-L-methionine-dependent methyltransferase	-	PF13489	Methyltransferase domain	9.75328	4.55e-11	7.37867	1.83e-05	8.44103	1.49e-07	NA	NA	NA	NA	NA	NA	NA	NA	NA	hypothetical (methyltransferase)
gene_6276	336171	S-adenosyl-L-methionine-dependent methyltransferase	-	PF13489	Methyltransferase__domain	5.24153	9.46e-14	4.05443	1.79e-07	3.71844	1.65e-05	NA	NA	NA	NA	NA	NA	NA	NA	NA	hypothetical (methyltransferase)
gene_9599	404581	expressed protein	-	PF00397	WW domain	2.75951	2.87e-09	2.49661	3.88e-07	2.54624	3.69e-07	protein binding	molecular_function	3727	NA	NA	NA	NA	NA	NA	hypothetical (protein-protein interactions)
gene_6441	29416	hypothetical protein	-	PF00107;PF08240	Zinc-binding dehydrogenase;Alcohol dehydrogenase GroES-like domain	3.91068	2.27e-14	1.19039	0.261165	3.05693	3.05e-06	alcohol dehydrogenase activity;alcohol dehydrogenase activity, metal ion-independent;alcohol dehydrogenase activity, zinc-dependent;alcohol dehydrogenase activity, iron-dependent	molecular_function;molecular_function;molecular_function;molecular_function	2466;2467;2468;2469	1.1.1.1;1.1.1.1;1.1.1.1;1.1.1.1;1.1.1.1	Alcohol dehydrogenase.;Alcohol dehydrogenase.;Alcohol dehydrogenase.;Alcohol dehydrogenase.;Alcohol dehydrogenase.	An alcohol + NAD(+) = an aldehyde or ketone + NADH.;An alcohol + NAD(+) = an aldehyde or ketone + NADH.;An alcohol + NAD(+) = an aldehyde or ketone + NADH.;An alcohol + NAD(+) = an aldehyde or ketone + NADH.;An alcohol + NAD(+) = an aldehyde or ketone + NADH.	Bile acid biosynthesis;Tyrosine metabolism;Glycerolipid metabolism;Glycolysis / Gluconeogenesis;Fatty acid metabolism	Lipid Metabolism;Amino Acid Metabolism;Metabolism of Complex Lipids;Carbohydrate Metabolism;Lipid Metabolism	METABOLIC;METABOLIC;METABOLIC;METABOLIC;METABOLIC	metabolism: Carbon (aa, lipids, carbohydrates)
gene_11367	105077	putative urease	-	PF00449;PF00547;PF00699;PF01979	Urease alpha-subunit- N-terminal domain;Urease- gamma subunit;Urease beta subunit;Amidohydrolase family	3.3922	4.57e-20	1.94211	8.23e-05	2.83832	7.41e-13	nitrogen compound metabolic process;urease activity;nickel ion binding;hydrolase activity;hydrolase activity, acting on carbon-nitrogen (but not peptide) bonds;urea metabolic process	biological_process;molecular_function;molecular_function;molecular_function;molecular_function;biological_process	4924;6649;9444;9985;10005;11887	3.5.1.5;3.5.1.5;3.5.1.5	Urease.;Urease.;Urease.	Urea + H(2)O = CO(2) + 2 NH(3).;Urea + H(2)O = CO(2) + 2 NH(3).;Urea + H(2)O = CO(2) + 2 NH(3).	Purine metabolism;Atrazine degradation;Urea cycle and metabolism of amino groups	Nucleotide Metabolism;Biodegradation of Xenobiotics;Amino Acid Metabolism	METABOLIC;METABOLIC;METABOLIC	metabolism: Carbon (aa)
gene_11218	102344	hypothetical protein	-	PF01593	Flavin containing amine oxidoreductase	0.456499	0.564128	3.08194	1.56e-13	2.40235	1.09e-08	electron transport;oxidoreductase activity;L-amino-acid oxidase activity	biological_process;molecular_function;molecular_function	4283;9710;934	1.4.3.2;1.4.3.2;1.4.3.2;1.4.3.2;1.4.3.2;1.4.3.2;1.4.3.2;1.4.3.2	L-amino acid oxidase.;L-amino acid oxidase.;L-amino acid oxidase.;L-amino acid oxidase.;L-amino acid oxidase.;L-amino acid oxidase.;L-amino acid oxidase.;L-amino acid oxidase.	An L-amino acid + H(2)O + O(2) = a 2-oxo acid + NH(3) + H(2)O(2).;An L-amino acid + H(2)O + O(2) = a 2-oxo acid + NH(3) + H(2)O(2).;An L-amino acid + H(2)O + O(2) = a 2-oxo acid + NH(3) + H(2)O(2).;An L-amino acid + H(2)O + O(2) = a 2-oxo acid + NH(3) + H(2)O(2).;An L-amino acid + H(2)O + O(2) = a 2-oxo acid + NH(3) + H(2)O(2).;An L-amino acid + H(2)O + O(2) = a 2-oxo acid + NH(3) + H(2)O(2).;An …	Valine, leucine and isoleucine degradation;Phenylalanine, tyrosine and tryptophan biosynthesis;Alanine and aspartate metabolism;Phenylalanine metabolism;Methionine metabolism;Tryptophan metabolism;Tyrosine metabolism;Alkaloid biosynthesis I	Amino Acid Metabolism;Amino Acid Metabolism;Amino Acid Metabolism;Amino Acid Metabolism;Amino Acid Metabolism;Amino Acid Metabolism;Amino Acid Metabolism;Biosynthesis of Secondary Metabolites	METABOLIC;METABOLIC;METABOLIC;METABOLIC;METABOLIC;METABOLIC;METABOLIC;METABOLIC	metabolism: Carbon (aa)
gene_12568	283077	hypothetical protein	Yes	PF00732;PF05199	GMC oxidoreductase	0.703992	0.68687	4.29605	3.14e-10	3.83184	1.57e-07	oxidoreductase activity, acting on CH-OH group of donors;FAD binding;alcohol metabolic process;choline dehydrogenase activity	molecular_function;molecular_function;biological_process;molecular_function	9821;23919;4234;6431	1.1.99.1	Choline dehydrogenase.	Choline + acceptor = betaine aldehyde + reduced acceptor.	Glycine, serine and threonine metabolism	Amino Acid Metabolism	METABOLIC	metabolism: Carbon (aa)
gene_11912	298018	Flavin containing amine oxidoreductase-domain containing protein	Yes	PF01593	Flavin containing amine oxidoreductase	3.39457	4.92e-06	2.97335	0.000832952	4.29507	0.000264585	electron transport;oxidoreductase activity;L-amino-acid oxidase activity	biological_process;molecular_function;molecular_function	4283;9710;934	1.4.3.2;1.4.3.2;1.4.3.2;1.4.3.2;1.4.3.2;1.4.3.2;1.4.3.2;1.4.3.2	L-amino acid oxidase.;L-amino acid oxidase.;L-amino acid oxidase.;L-amino acid oxidase.;L-amino acid oxidase.;L-amino acid oxidase.;L-amino acid oxidase.;L-amino acid oxidase.	An L-amino acid + H(2)O + O(2) = a 2-oxo acid + NH(3) + H(2)O(2).;An L-amino acid + H(2)O + O(2) = a 2-oxo acid + NH(3) + H(2)O(2).;An L-amino acid + H(2)O + O(2) = a 2-oxo acid + NH(3) + H(2)O(2).;An L-amino acid + H(2)O + O(2) = a 2-oxo acid + NH(3) + H(2)O(2).;An L-amino acid + H(2)O + O(2) = a 2-oxo acid + NH(3) + H(2)O(2).;An L-amino acid + H(2)O + O(2) = a 2-oxo acid + NH(3) + H(2)O(2).;An …	Valine, leucine and isoleucine degradation;Phenylalanine, tyrosine and tryptophan biosynthesis;Alanine and aspartate metabolism;Phenylalanine metabolism;Methionine metabolism;Tryptophan metabolism;Tyrosine metabolism;Alkaloid biosynthesis I	Amino Acid Metabolism;Amino Acid Metabolism;Amino Acid Metabolism;Amino Acid Metabolism;Amino Acid Metabolism;Amino Acid Metabolism;Amino Acid Metabolism;Biosynthesis of Secondary Metabolites	METABOLIC;METABOLIC;METABOLIC;METABOLIC;METABOLIC;METABOLIC;METABOLIC;METABOLIC	metabolism: Carbon (aa)
gene_3428	324323	Probable L-asparaginase 3	-	PF00710;PF17763	Asparaginase- N-terminal;Glutaminase-Asparaginase C-terminal domain	6.66877	1.12e-13	7.26783	3.42e-05	8.47692	2.67e-07	asparaginase activity;asparagine metabolic process;amino acid metabolic process	molecular_function;biological_process;biological_process	2509;4658;4650	3.5.1.1;3.5.1.1;3.5.1.1	Asparaginase.;Asparaginase.;Asparaginase.	L-asparagine + H(2)O = L-aspartate + NH(3).;L-asparagine + H(2)O = L-aspartate + NH(3).;L-asparagine + H(2)O = L-aspartate + NH(3).	Nitrogen metabolism;Cyanoamino acid metabolism;Alanine and aspartate metabolism	Energy Metabolism;Metabolism of Other Amino Acids;Amino Acid Metabolism	METABOLIC;METABOLIC;METABOLIC	metabolism: Carbon (aa)
gene_8333	262866	hypothetical protein	-	PF00264	Common central domain of tyrosinase	5.10187	9.77e-16	3.88523	4.09e-11	2.75942	2.12e-05	metabolic process;oxidoreductase activity;monophenol monooxygenase activity	biological_process;molecular_function;molecular_function	5830;9710;2894	1.14.18.1;1.14.18.1;1.14.18.1;1.14.18.1	Monophenol monooxygenase.;Monophenol monooxygenase.;Monophenol monooxygenase.;Monophenol monooxygenase.	L-tyrosine + L-DOPA + O(2) = L-DOPA + DOPAquinone + H(2)O.;L-tyrosine + L-DOPA + O(2) = L-DOPA + DOPAquinone + H(2)O.;L-tyrosine + L-DOPA + O(2) = L-DOPA + DOPAquinone + H(2)O.;L-tyrosine + L-DOPA + O(2) = L-DOPA + DOPAquinone + H(2)O.	Alkaloid biosynthesis I;Riboflavin metabolism;Tyrosine metabolism;Flavonoids, stilbene and lignin biosynthesis	Biosynthesis of Secondary Metabolites;Metabolism of Cofactors and Vitamins;Amino Acid Metabolism;Biosynthesis of Secondary Metabolites	METABOLIC;METABOLIC;METABOLIC;METABOLIC	metabolism: Carbon (aa)
gene_6383	336360	Cupredoxin	Yes	PF00394;PF07731;PF07732	Multicopper oxidase	5.89307	6.04e-35	5.23659	2.25e-25	4.67329	2.63e-18	oxidoreductase activity;copper ion binding;laccase activity	molecular_function;molecular_function;molecular_function	9710;3722;6128	1.10.3.2	Laccase.	4 benzenediol + O(2) = 4 benzosemiquinone + 2 H(2)O.	\N	\N	\N	metabolism: Carbon (benzenediol degradation)
gene_3506	401083	Glycosyl hydrolase family 61-domain containing protein	Yes	PF03443	Glycosyl hydrolase family 61	2.15827	4.28e-08	2.73842	5.2e-06	2.9533	2.14e-13	cellulase activity	molecular_function	6429	3.2.1.4	Cellulase.	Endohydrolysis of 1,4-beta-D-glucosidic linkages in cellulose.	Starch and sucrose metabolism	Metabolism of Complex Carbohydrates	METABOLIC	metabolism: Carbon (carbohydrate)
gene_290	268276	putative class III chitinase	Yes	PF00704	Glycosyl hydrolases family 18	1.90456	0.0417563	4.143	0.00163692	5.59166	3.26e-22	hydrolase activity, hydrolyzing O-glycosyl compounds;carbohydrate metabolic process;chitinase activity;endochitinase activity	molecular_function;biological_process;molecular_function;molecular_function	2933;4143;2946;6462	3.2.1.14	Chitinase.	Hydrolysis of the 1,4-beta-linkages of N-acetyl-D-glucosamine polymers of chitin.	Aminosugars metabolism	Metabolism of Complex Carbohydrates	METABOLIC	metabolism: Carbon (carbohydrates, chitin)
gene_4510	371204	hypothetical protein	-	PF13561	Enoyl-Acyl carrier protein reductase	2.63621	2.95e-17	2.12502	8.18e-06	2.50538	5.34e-11	D-arabinitol 2-dehydrogenase activity	molecular_function	21456	1.1.1.250	D-arabinitol 2-dehydrogenase.	D-arabinitol + NAD(+) = D-ribulose + NADH.	\N	\N	\N	metabolism: Carbon (carbohydrates, monosaccharides)
gene_5688	276327	S1/P1 nuclease	Yes	PF02265	S1-P1 Nuclease	2.85002	5.56e-07	2.52131	0.000223598	4.04625	5.3e-14	nucleic acid binding;endonuclease activity;DNA catabolic process;hydrolase activity, acting on ester bonds	molecular_function;molecular_function;biological_process;molecular_function	2175;2910;4466;9986	NA	NA	NA	NA	NA	NA	metabolism: Carbon (carbohydrates, nucleotides)
gene_647	369807	endo-1%2C4-B-xylanase A	Yes	PF00331;PF00734	Glycosyl hydrolase family 10;Fungal cellulose binding domain	2.56973	6.87e-12	0.289367	0.772465	4.29719	2.56e-25	hydrolase activity, hydrolyzing O-glycosyl compounds;extracellular region;carbohydrate metabolic process;cellulose binding;endo-1,4-beta-xylanase activity;regulation of endo-1,4-beta-xylanase activity;negative regulation of endo-1,4-beta-xylanase activity;positive regulation of endo-1,4-beta-xylanase activity	molecular_function;cellular_component;biological_process;molecular_function;molecular_function;biological_process;biological_process;biological_process	2933;3782;4143;13137;14020;24668;24669;24670	3.2.1.8	Endo-1,4-beta-xylanase.	Endohydrolysis of 1,4-beta-D-xylosidic linkages in xylans.	\N	\N	\N	metabolism: Carbon (carbohydrates: xylan)
gene_2465	365999	polysaccharide lyase family 1 protein	Yes	PF00544	Pectate lyase	2.72901	2.81e-05	-0.196579	0.925096	3.57871	8.77e-09	pectate lyase activity	molecular_function	13432	4.2.2.2	Pectate lyase.	Eliminative cleavage of pectate to give oligosaccharides with 4-deoxy- alpha-D-gluc-4-enuronosyl groups at their non-reducing ends.	Pentose and glucuronate interconversions	Carbohydrate Metabolism	METABOLIC	metabolism: Carbon (carbohydrates)
gene_2681	254779	Glycoside hydrolase superfamily	Yes	PF16499;PF17801	Alpha galactosidase A;Alpha galactosidase C-terminal beta sandwich domain	4.20055	3.4e-16	0.353871	0.891729	3.26912	1.63e-06	hydrolase activity, hydrolyzing O-glycosyl compounds;carbohydrate metabolic process;alpha-galactosidase activity	molecular_function;biological_process;molecular_function	2933;4143;2936	3.2.1.22;3.2.1.22;3.2.1.22;3.2.1.22	Alpha-galactosidase.;Alpha-galactosidase.;Alpha-galactosidase.;Alpha-galactosidase.	Melibiose + H(2)O = galactose + glucose.;Melibiose + H(2)O = galactose + glucose.;Melibiose + H(2)O = galactose + glucose.;Melibiose + H(2)O = galactose + glucose.	Galactose metabolism;Glycerolipid metabolism;Globoside metabolism;Sphingoglycolipid metabolism	Carbohydrate Metabolism;Metabolism of Complex Lipids;Metabolism of Complex Lipids;Metabolism of Complex Lipids	METABOLIC;METABOLIC;METABOLIC;METABOLIC	metabolism: Carbon (carbohydrates)
gene_10198	352623	hypothetical protein	-	PF07938	Fungal fucose-specific lectin	1.01944	0.597786	5.6414	7.65e-17	4.1947	9.02e-07	NA	NA	NA	NA	NA	NA	NA	NA	NA	metabolism: Carbon (carbohydrates)
gene_2403	122119	expressed protein	-	-	-	2.14972	0.014836	2.66537	2.17e-05	2.52746	0.00164216	NA	NA	NA	NA	NA	NA	NA	NA	NA	metabolism: Carbon (carbohydrates)
gene_534	313354	Glycosyl hydrolase family 61-domain containing protein	Yes	PF03443	Glycosyl hydrolase family 61	0.0016758	0.998593	2.49166	0.00581252	3.72819	1.13e-12	cellulase activity	molecular_function	6429	3.2.1.4	Cellulase.	Endohydrolysis of 1,4-beta-D-glucosidic linkages in cellulose.	Starch and sucrose metabolism	Metabolism of Complex Carbohydrates	METABOLIC	metabolism: Carbon (carbohydrates)
gene_5398	378362	hypothetical protein	Yes	PF10645	Carbohydrate binding	0.318544	0.719014	2.68075	4.95e-13	2.49907	2.17e-06	NA	NA	NA	NA	NA	NA	NA	NA	NA	metabolism: Carbon (carbohydrates)
gene_8620	346297	hypothetical protein	Yes	PF00187;PF01522	Chitin recognition protein;Polysaccharide deacetylase	1.50824	4.49e-05	2.04652	3.97e-06	2.28449	1.07e-14	chitin binding;carbohydrate metabolic process;hydrolase activity, acting on carbon-nitrogen (but not peptide) bonds;catalytic activity;chitin deacetylase activity	molecular_function;biological_process;molecular_function;molecular_function;molecular_function	5747;4143;10005;2290;2539	3.5.1.41	Chitin deacetylase.	Chitin + H(2)O = chitosan + acetate.	Aminosugars metabolism	Metabolism of Complex Carbohydrates	METABOLIC	metabolism: Carbon (carbohydrates)
gene_12143	358526	Glycoside hydrolase superfamily	-	PF00150	Cellulase glycosyl hydrolase family 5	3.01997	5e-06	2.33371	0.0015444	5.26548	2.9e-17	hydrolase activity, hydrolyzing O-glycosyl compounds;carbohydrate metabolic process;glucan 1,3-beta-glucosidase activity	molecular_function;biological_process;molecular_function	2933;4143;2744	3.2.1.58	Glucan 1,3-beta-glucosidase.	Successive hydrolysis of beta-D-glucose units from the non-reducing ends of 1,3-beta-D-glucans, releasing alpha-glucose.	Starch and sucrose metabolism	Metabolism of Complex Carbohydrates	METABOLIC	metabolism: Carbon (carbohydrates)
gene_5020	389254	Galactose mutarotase-like domain-containing protein	-	PF01263	Aldose 1-epimerase	2.01096	4.75e-06	2.35759	1.41e-09	4.5779	8.34e-30	carbohydrate metabolic process;isomerase activity;catalytic activity;carbohydrate binding;aldose 1-epimerase activity	biological_process;molecular_function;molecular_function;molecular_function;molecular_function	4143;10048;2290;13135;2478	5.1.3.3	Aldose 1-epimerase.	Alpha-D-glucose = beta-D-glucose.	Glycolysis / Gluconeogenesis	Carbohydrate Metabolism	METABOLIC	metabolism: Carbon (Glycolosis)
gene_12698	359338	GMC oxidoreductase-domain containing protein	-	PF00732;PF05199	GMC oxidoreductase	4.676	2.36e-16	3.50685	1.32e-06	4.0757	1.05e-07	oxidoreductase activity, acting on CH-OH group of donors;FAD binding;alcohol metabolic process;alcohol oxidase activity	molecular_function;molecular_function;biological_process;molecular_function	9821;23919;4234;22049	1.1.3.13	Alcohol oxidase.	A primary alcohol + O(2) = an aldehyde + H(2)O(2).	Methane metabolism	Energy Metabolism	METABOLIC	metabolism: Carbon (methane)
gene_11057	281025	NADP-specific glutamate dehydrogenase	-	PF00208;PF02812	Glutamate-Leucine-Phenylalanine-Valine dehydrogenase;Glu-Leu-Phe-Val dehydrogenase- dimerisation domain	2.29181	1.59e-06	2.04488	5.77e-05	2.65519	3.25e-08	amino acid metabolic process;oxidoreductase activity;glutamate dehydrogenase (NADP+) activity	biological_process;molecular_function;molecular_function	4650;9710;2760	1.4.1.4;1.4.1.4	Glutamate dehydrogenase (NADP+).;Glutamate dehydrogenase (NADP+).	L-glutamate + H(2)O + NADP(+) = 2-oxoglutarate + NH(3) + NADPH.;L-glutamate + H(2)O + NADP(+) = 2-oxoglutarate + NH(3) + NADPH.	Nitrogen metabolism;Glutamate metabolism	Energy Metabolism;Amino Acid Metabolism	METABOLIC;METABOLIC	metabolism: Nitrogen (Glutamate)
gene_7052	337469	Aldehyde/histidinol dehydrogenase	-	PF00171	Aldehyde dehydrogenase family	4.00599	8.44e-28	2.10285	0.00067439	2.32183	0.000224096	aldehyde dehydrogenase [NAD(P)+] activity;aldehyde metabolic process;metabolic process;oxidoreductase activity;aldehyde dehydrogenase (NAD) activity	molecular_function;biological_process;biological_process;molecular_function;molecular_function	2474;4249;5830;9710;2473	1.2.1.3;1.2.1.3;1.2.1.3;1.2.1.3;1.2.1.3;1.2.1.3;1.2.1.3;1.2.1.3;1.2.1.3;1.2.1.3;1.2.1.3;1.2.1.3;1.2.1.3;1.2.1.3;1.2.1.3	Aldehyde dehydrogenase (NAD+).;Aldehyde dehydrogenase (NAD+).;Aldehyde dehydrogenase (NAD+).;Aldehyde dehydrogenase (NAD+).;Aldehyde dehydrogenase (NAD+).;Aldehyde dehydrogenase (NAD+).;Aldehyde dehydrogenase (NAD+).;Aldehyde dehydrogenase (NAD+).;Aldehyde dehydrogenase (NAD+).;Aldehyde dehydrogenase (NAD+).;Aldehyde dehydrogenase (NAD+).;Aldehyde dehydrogenase (NAD+).;Aldehyde dehydrogenase (NAD…	An aldehyde + NAD(+) + H(2)O = an acid + NADH.;An aldehyde + NAD(+) + H(2)O = an acid + NADH.;An aldehyde + NAD(+) + H(2)O = an acid + NADH.;An aldehyde + NAD(+) + H(2)O = an acid + NADH.;An aldehyde + NAD(+) + H(2)O = an acid + NADH.;An aldehyde + NAD(+) + H(2)O = an acid + NADH.;An aldehyde + NAD(+) + H(2)O = an acid + NADH.;An aldehyde + NAD(+) + H(2)O = an acid + NADH.;An aldehyde + NAD(+) + …	1,2-Dichloroethane degradation;Tryptophan metabolism;Glycerolipid metabolism;Valine, leucine and isoleucine degradation;Glycolysis / Gluconeogenesis;Propanoate metabolism;Fatty acid metabolism;Bile acid biosynthesis;Arginine and proline metabolism;Butanoate metabolism;beta-Alanine metabolism;Pyruvate metabolism;Histidine metabolism;Lysine degradation;Ascorbate and aldarate metabolism	Biodegradation of Xenobiotics;Amino Acid Metabolism;Metabolism of Complex Lipids;Amino Acid Metabolism;Carbohydrate Metabolism;Carbohydrate Metabolism;Lipid Metabolism;Lipid Metabolism;Amino Acid Metabolism;Carbohydrate Metabolism;Metabolism of Other Amino Acids;Carbohydrate Metabolism;Amino Acid Metabolism;Amino Acid Metabolism;Carbohydrate Metabolism	METABOLIC;METABOLIC;METABOLIC;METABOLIC;METABOLIC;METABOLIC;METABOLIC;METABOLIC;METABOLIC;METABOLIC;METABOLIC;METABOLIC;METABOLIC;METABOLIC;METABOLIC	metabolism: carbon, glycolosis, gluconeogenesis, aa/lipid degradation
gene_3812	159119	hypothetical protein	-	PF01979	Amidohydrolase family	2.70331	3.72e-16	2.12913	2.73e-07	2.30585	1.39e-10	hydrolase activity, acting on carbon-nitrogen (but not peptide) bonds, in cyclic amides;hydrolase activity, acting on carbon-nitrogen (but not peptide) bonds;allantoinase activity	molecular_function;molecular_function;molecular_function	10007;10005;2481	3.5.2.5	Allantoinase.	Allantoin + H(2)O = allantoate.	Purine metabolism	Nucleotide Metabolism	METABOLIC	metabolism: Carbon/Nitrogen (nucleotide)
gene_12708	369383	hypothetical protein	-	PF01593	Flavin__containing__amine__oxidoreductase	2.18451	0.00931289	1.9555	0.0431425	2.50139	2.4e-05	electron transport;oxidoreductase activity	biological_process;molecular_function	4283;9710	NA	NA	NA	NA	NA	NA	metabolism: Nitrogen (produces ammonium)
gene_341	374378	Extracellular metallo proteinase MEP	Yes	PF02128;PF07504	Fungalysin metallopeptidase M36;Fungalysin-Thermolysin Propeptide Motif	2.7044	2.11e-18	1.99229	0.0610853	3.33794	1.09e-23	metalloendopeptidase activity;zinc ion binding;stromelysin 3 activity;collagenase activity;prenyl protein specific endopeptidase activity;matrilysin-2 activity	molecular_function;molecular_function;molecular_function;molecular_function;molecular_function;molecular_function	2658;5939;2679;5813;5987;13282	3.4.24.-	Metalloendopeptidases.	\N	\N	\N	\N	metabolism: protease
gene_3928	329100	Neutral protease 2	Yes	PF02102	Deuterolysin metalloprotease M35 family	5.47544	3.51e-12	3.19356	0.00999972	4.13724	4.14e-05	metalloendopeptidase activity;proteolysis	molecular_function;biological_process	2658;4639	3.4.24.39	Deuterolysin.	Preferential cleavage of bonds with hydrophobic residues in P1'; also 3-Asn-|-Gln-4 and 8-Gln-|-Ser-9 bonds in insulin B chain.	\N	\N	\N	metabolism: protease
gene_3212	376703	expressed protein	-	-	-	1.73262	0.0121373	2.76709	5.54e-08	3.2159	9.26e-09	nucleic acid binding;intracellular;zinc ion binding	molecular_function;cellular_component;molecular_function	2175;3827;5939	NA	NA	NA	NA	NA	NA	misc. cell (DNA)
gene_3660	401189	hypothetical protein	-	-	-	3.20532	0.0359126	4.05353	0.000195759	4.28317	0.0013709	nucleic acid binding;intracellular;zinc ion binding	molecular_function;cellular_component;molecular_function	2175;3827;5939	NA	NA	NA	NA	NA	NA	misc. cell (DNA)
gene_4269	97919	hypothetical protein	-	PF00096	Zinc finger- C2H2 type	0.255826	0.883321	2.61445	0.00010926	3.0934	2.91e-07	nucleic acid binding;intracellular;zinc ion binding	molecular_function;cellular_component;molecular_function	2175;3827;5939	NA	NA	NA	NA	NA	NA	misc. cell (DNA)
gene_12329	311152	expressed protein	-	-	-	2.28582	0.000360018	3.26735	1.13e-08	2.49119	0.000138381	intracellular;anti-apoptosis;nucleic acid binding;zinc ion binding	cellular_component;biological_process;molecular_function;molecular_function	3827;5022;2175;5939	NA	NA	NA	NA	NA	NA	misc. cell (DNA)
gene_2390	122011	expressed protein	-	PF14420	Clr5 domain	6.75082	5.59e-07	6.61735	1.7e-06	6.37707	0.000135642	NA	NA	NA	NA	NA	NA	NA	NA	NA	misc. cell (DNA)
gene_4172	318769	expressed protein	-	-	-	3.2643	1.85e-08	2.30075	0.00085878	2.40522	0.00313322	nucleic acid binding;intracellular;zinc ion binding	molecular_function;cellular_component;molecular_function	2175;3827;5939	NA	NA	NA	NA	NA	NA	misc. cell (DNA)
gene_3758	366707	nitrate reductase	-	PF00173;PF00174;PF00175;PF00970;PF03404	Cytochrome b5-like Heme-Steroid binding domain;Oxidoreductase molybdopterin binding domain;Oxidoreductase NAD-binding domain;Oxidoreductase FAD-binding domain;Mo-co oxidoreductase dimerisation domain	3.96001	1.23e-15	0.106069	0.925002	3.37565	2.15e-11	electron transport;heme binding;transition metal ion binding;oxidoreductase activity;molybdenum ion binding;iron ion binding;nitrate assimilation;oxidoreductase activity, acting on other nitrogenous compounds as donors, with NAD or NADP as acceptor;FAD binding	biological_process;molecular_function;molecular_function;molecular_function;molecular_function;molecular_function;biological_process;molecular_function;molecular_function	4283;12251;21336;9710;13044;3721;17658;21280;23919	NA	NA	NA	NA	NA	NA	misc. cell (mitochondria)
gene_10302	352819	Protoglobin-domain containing protein	-	PF11563	Protoglobin	2.34662	0.0038437	0.793128	0.514798	2.43258	0.00180138	NA	NA	NA	NA	NA	NA	NA	NA	NA	misc. cell (oxygen sensor)
gene_118	311862	Acyl-CoA N-acyltransferase	-	PF13302	Acetyltransferase GNAT domain	0.38263	0.789894	2.83918	0.000251956	2.76218	0.000459295	N-acetyltransferase activity;metabolic process	molecular_function;biological_process	5765;5830	NA	NA	NA	NA	NA	NA	misc. cell (post-translational modification)
gene_6267	305814	Acyl-CoA N-acyltransferase	-	PF13673	Acetyltransferase GNAT domain	1.2457	0.0318141	2.12107	5.56e-11	2.61402	1.06e-10	N-acetyltransferase activity;metabolic process	molecular_function;biological_process	5765;5830	NA	NA	NA	NA	NA	NA	misc. cell (post-translational modification)
gene_5593	259169	manganese superoxide dismutase	-	PF00081;PF02777	Iron-manganese superoxide dismutases- alpha-hairpin domain;Iron-manganese superoxide dismutases- C-terminal domain	3.96554	1.58e-13	3.53243	3.96e-05	3.35993	1.01e-12	superoxide dismutase activity;superoxide metabolic process;metal ion binding	molecular_function;biological_process;molecular_function	3145;4918;21295	1.15.1.1	Superoxide dismutase.	2 peroxide radical + 2 H(+) = O(2) + H(2)O(2).	\N	\N	\N	ROS protection
gene_649	313583	hypothetical protein	Yes	PF05630	Necrosis inducing protein NPP1	3.5774	3.81e-09	0.479176	0.737133	2.04703	0.000317668	NA	NA	NA	NA	NA	NA	NA	NA	NA	signaling
gene_5098	17873	Metallo-dependent phosphatase-like protein	-	PF00149	Calcineurin-like phosphoesterase	3.04982	8.8e-08	1.71081	0.13709	2.19928	0.00817251	hydrolase activity	molecular_function	9985	NA	NA	NA	NA	NA	NA	signalling (calcium)
gene_11129	353044	chitin binding protein 6	Yes	PF00187	Chitin recognition protein	1.92016	0.00380397	3.02105	9.05e-08	2.57701	2.74e-05	chitin binding	molecular_function	5747	NA	NA	NA	NA	NA	NA	signalling (cell wall)
gene_3499	327623	hypothetical protein	Yes	PF05630	Necrosis inducing protein NPP1	0.377701	0.66978	2.46072	6.62e-07	2.02421	6.93e-05	NA	NA	NA	NA	NA	NA	NA	NA	NA	stress (cell death)
gene_1899	270351	30 kDa heat shock protein	-	PF00011	Hsp20-alpha crystallin family	1.55919	0.0814578	3.10406	4.85e-06	3.94707	7.14e-10	NA	NA	NA	NA	NA	NA	NA	NA	NA	stress (hsp)
gene_7975	343208	hsp70-like protein	Yes	PF00012	Hsp70 protein	2.91455	1.47e-17	2.70061	2.09e-12	2.51578	4.4e-12	porphobilinogen synthase activity	molecular_function	3028	4.2.1.24	Porphobilinogen synthase.	2 5-aminolevulinate = porphobilinogen + 2 H(2)O.	Porphyrin and chlorophyll metabolism	Metabolism of Cofactors and Vitamins	METABOLIC	Stress (hsp)
gene_5083	371846	RTA1 like protein-domain containing protein	-	PF04479	RTA1 like protein	1.35277	0.124623	3.3422	1.01e-08	5.44318	9.99e-43	response to stress;integral to membrane	biological_process;cellular_component	5053;9321	NA	NA	NA	NA	NA	NA	stress (toxin binding)
gene_2813	255787	hypothetical protein	-	PF00172;PF04082	Fungal Zn2-Cys6 binuclear cluster domain;Fungal specific transcription factor domain	2.80345	3.43e-34	1.69747	1.23e-05	2.28192	6.62e-13	transcription factor activity;nucleus;regulation of transcription, DNA-dependent;zinc ion binding;DNA binding;transcription	molecular_function;cellular_component;biological_process;molecular_function;molecular_function;biological_process	2196;3838;4504;5939;2176;4499	NA	NA	NA	NA	NA	NA	transcription
gene_6819	29807	expressed protein	-	-	-	2.98978	3.55e-07	1.95268	0.00872391	2.13929	0.00522918	transcription factor activity;nucleus;regulation of transcription, DNA-dependent;sequence-specific DNA binding;protein dimerization activity	molecular_function;cellular_component;biological_process;molecular_function;molecular_function	2196;3838;4504;19030;21401	NA	NA	NA	NA	NA	NA	transcription
gene_11048	351134	expressed protein	-	PF07716	Basic region leucine zipper	5.27408	1.17e-07	5.91242	1.84e-05	3.92152	1.99e-05	transcription factor activity;nucleus;regulation of transcription, DNA-dependent;sequence-specific DNA binding;protein dimerization activity	molecular_function;cellular_component;biological_process;molecular_function;molecular_function	2196;3838;4504;19030;21401	NA	NA	NA	NA	NA	NA	transcription
gene_4915	327004	Amino acid/polyamine transporter I	-	PF13520	Amino acid permease	6.74535	1.1e-20	3.45342	0.0225223	3.94337	0.0035604	amino acid transport;amino acid transmembrane transporter activity;membrane	biological_process;molecular_function;cellular_component	4977;8535;9320	NA	NA	NA	NA	NA	NA	transporter (aa)
gene_9089	412563	ammonium transporter mep2	-	PF00909	Ammonium Transporter Family	2.5236	1.71e-10	1.78614	0.000309156	2.03385	4.95e-06	transport;ammonium transmembrane transporter activity;membrane	biological_process;molecular_function;cellular_component	4927;6171;9320	NA	NA	NA	NA	NA	NA	transporter (ammonium)
gene_278	3333	Ammonium transporter AmtB-like domain-containing protein	-	PF00909	Ammonium Transporter Family	3.52068	5.65e-24	2.76038	1.72e-11	3.50039	1.22e-23	transport;ammonium transmembrane transporter activity;membrane	biological_process;molecular_function;cellular_component	4927;6171;9320	NA	NA	NA	NA	NA	NA	transporter (ammonium)
gene_578	313449	Ammonium transporter AmtB-like domain-containing protein	-	PF00909	Ammonium Transporter Family	6.95741	2.97e-08	5.71785	3.97e-05	6.04131	1.78e-05	transport;ammonium transmembrane transporter activity;membrane	biological_process;molecular_function;cellular_component	4927;6171;9320	NA	NA	NA	NA	NA	NA	transporter (ammonium)
gene_4526	325479	Ctr copper transporter family-domain containing protein	-	PF04145	Ctr copper transporter family	2.27556	0.633706	8.06922	9.28e-07	8.29348	3.1e-09	copper ion transmembrane transporter activity;copper ion transport;integral to membrane	molecular_function;biological_process;cellular_component	3664;4940;9321	NA	NA	NA	NA	NA	NA	transporter (copper)
gene_10429	352228	MatE-domain containing protein	-	PF01554	MatE	3.94259	1.79e-11	2.61657	0.000217671	4.59579	1.28e-14	multidrug transport;drug transporter activity;antiporter activity;membrane	biological_process;molecular_function;molecular_function;cellular_component	4968;8595;8647;9320	NA	NA	NA	NA	NA	NA	transporter (drug)
gene_11125	265612	dynamin	-	PF00350;PF01031	Dynamin family;Dynamin central region	2.57772	2.87e-11	1.74303	1.67e-05	2.37141	1.07e-08	GTP binding;GTPase activity;dynamin GTPase activity	molecular_function;molecular_function;molecular_function	3737;2378;6200	NA	NA	NA	NA	NA	NA	transporter (endocytosis)
gene_3759	366708	Major facilitator superfamily domain-containing protein	-	PF07690	Major Facilitator Superfamily	4.7727	2.21e-21	0.926134	0.365368	3.70548	3.13e-10	inorganic anion transmembrane transporter activity;inorganic anion transport;integral to membrane	molecular_function;biological_process;cellular_component	8468;9010;9321	NA	NA	NA	NA	NA	NA	transporter (ion)
gene_524	313310	MFS transporter-like protein	-	PF07690	Major Facilitator Superfamily	2.27208	0.000252621	-0.162846	0.908418	2.67226	1.69e-05	NA	NA	NA	NA	NA	NA	NA	NA	NA	transporter (MFS)
gene_10428	89399	Major facilitator superfamily domain-containing protein	-	PF07690	Major__Facilitator__Superfamily	5.15799	1.03e-35	3.44714	7.31e-13	5.06534	5.88e-21	NA	NA	NA	NA	NA	NA	NA	NA	NA	transporter (MFS)
gene_368	4850	Major facilitator superfamily domain-containing protein	-	PF07690	Major__Facilitator__Superfamily	2.84947	1.41e-06	3.09684	1.51e-05	4.47261	4.49e-17	NA	NA	NA	NA	NA	NA	NA	NA	NA	transporter (MFS)
gene_7061	337480	Permease for cytosine/purines%2C uracil%2C thiamine%2C allantoin-domain containing protein	-	PF02133	Permease for cytosine-purines- uracil- thiamine- allantoin	2.42127	3.86e-17	2.22785	4.72e-12	2.61539	1.36e-19	nucleobase transmembrane transporter activity;nucleobase, nucleoside, nucleotide and nucleic acid transport;membrane	molecular_function;biological_process;cellular_component	8565;9237;9320	NA	NA	NA	NA	NA	NA	transporter (nucleotides)
gene_12454	267266	MFS peptide transporter	-	PF00854	POT family	3.35983	2.82e-25	1.95693	0.00962887	2.09465	3.68e-10	transporter activity;oligopeptide transport;membrane	molecular_function;biological_process;cellular_component	3546;4970;9320	NA	NA	NA	NA	NA	NA	transporter (peptides)
gene_5459	378400	Sodium:solute symporter family-domain containing protein	-	PF00474	Sodium:solute symporter family	10.7732	1.42e-80	9.29977	1.3e-15	9.55608	5.53e-56	transporter activity;transport;membrane	molecular_function;biological_process;cellular_component	3546;4927;9320	NA	NA	NA	NA	NA	NA	transporter (sodium:solute symporter)
gene_637	313547	General substrate transporter	-	PF00083	Sugar and other transporter	1.01032	0.0437505	2.33374	0.000964746	3.7301	2.38e-19	sugar:hydrogen symporter activity;carbohydrate transport;membrane;transporter activity;transport;integral to membrane	molecular_function;biological_process;cellular_component;molecular_function;biological_process;cellular_component	3642;6276;9320;3546;4927;9321	NA	NA	NA	NA	NA	NA	transporter (sugar:hydrogen symporter)
gene_2583	288046	Sulfate transporter family-domain containing protein	-	PF00916;PF01740	Sulfate permease family;STAS domain	10.5646	3.41e-05	12.9815	5.17e-07	10.5665	3.97e-05	secondary active sulfate transmembrane transporter activity;sulfate transport;membrane;transporter activity;transport;integral to membrane	molecular_function;biological_process;cellular_component;molecular_function;biological_process;cellular_component	5940;5941;9320;3546;4927;9321	NA	NA	NA	NA	NA	NA	transporter (sulfate)
gene_9575	76699	Sulfate transporter family-domain containing protein	-	PF00916;PF01740	Sulfate permease family;STAS domain	2.22396	0.000176315	2.7725	0.000138349	2.6039	2.46e-07	secondary active sulfate transmembrane transporter activity;sulfate transport;membrane;transporter activity;transport;integral to membrane	molecular_function;biological_process;cellular_component;molecular_function;biological_process;cellular_component	5940;5941;9320;3546;4927;9321	NA	NA	NA	NA	NA	NA	transporter (sulfate)
gene_12866	382634	aquaporin 1	-	PF00230	Major intrinsic protein	3.35878	1.84e-13	1.79884	3.39e-07	2.29579	6.41e-11	transporter activity;transport;membrane	molecular_function;biological_process;cellular_component	3546;4927;9320	NA	NA	NA	NA	NA	NA	transporter (unknown)
gene_586	313461	Permease family-domain containing protein	-	PF00860	Permease family	2.84707	2.34e-11	2.20258	2.37e-05	3.14325	7.96e-12	transporter activity;transport;membrane	molecular_function;biological_process;cellular_component	3546;4927;9320	NA	NA	NA	NA	NA	NA	transporter (unknown)

## Sheet: (7) DOWN_206genes_CharOnly
geneID	proteinID	defline	SignalP prob. ‚â• 0.5	Pfam	Pfam Desc	CvS_FC	CvS_p.adj	IvS_FC	IvS_p.adj	WvS_FC	WvS_p.adj	CvW_FC	CvW_p.adj	IvW_FC	IvW_p.adj	CvI_FC	CvI_p.adj	GOname	GOtype	GOid	KEGGid	KEGGdef	KEGGactivity	KEGGpathway	KEGGpathwayclass	KEGGtype	Note
gene_11016	280968	putative trehalose synthase	-	PF00534	Glycosyl transferases group 1	-3.74501	2.44e-05	-2.13109	0.0251754	2.03505	0.0565198	-1.68216	0.0560836	-0.111634	0.953058	1.62897	0.00784754	biosynthetic process	biological_process	6667	NA	NA	NA	NA	NA	NA	biosynthesis
gene_2556	123628	hypothetical protein	Yes	PF04199	Putative cyclase	-3.28511	2.55e-21	-1.46872	0.001321	1.95067	7.31e-07	-1.29031	0.00686942	0.465885	0.583332	1.7738	0.00014763	NA	NA	NA	NA	NA	NA	NA	NA	NA	biosynthesis
gene_5678	292353	hypothetical protein	Yes	PF04820	Tryptophan halogenase	-3.3351	0.00758412	-0.582589	0.728909	-0.54577	0.699548	-3.8389	9.06e-08	-1.13579	0.0111011	2.71879	0.00245295	NA	NA	NA	NA	NA	NA	NA	NA	NA	biosynthesis
gene_2705	124893	hypothetical protein	-	PF00501;PF00550;PF07993	AMP-binding__enzyme;Phosphopantetheine__attachment__site;Male__sterility__protein	-4.56227	1.3e-14	-0.0643964	0.964455	0.697557	0.420553	-3.83363	2.33e-11	0.608586	0.742735	4.46525	9.71e-14	catalytic activity;metabolic process;L-aminoadipate-semialdehyde dehydrogenase activity;aminoadipate-semialdehyde dehydrogenase complex	molecular_function;biological_process;molecular_function;cellular_component	2290;5830;2485;4120	1.2.1.31;1.2.1.31	Aminoadipate-semialdehyde dehydrogenase.;Aminoadipate-semialdehyde dehydrogenase.	L-2-aminoadipate 6-semialdehyde + NADP(+) + H(2)O = L-2-aminoadipate + NADPH.;L-2-aminoadipate 6-semialdehyde + NADP(+) + H(2)O = L-2-aminoadipate + NADPH.	Lysine biosynthesis;Lysine degradation	Amino Acid Metabolism;Amino Acid Metabolism	METABOLIC;METABOLIC	biosynthesis (aa)
gene_411	251189	hypothetical protein	-	PF13561	Enoyl-Acyl carrier protein reductase	-2.20802	0.000252617	-0.762316	0.308795	-0.951534	0.166272	-3.14088	9.52e-14	-1.72762	9.35e-06	1.43224	0.00219076	sorbose reductase activity	molecular_function	14950	NA	NA	NA	NA	NA	NA	biosynthesis (fatty acids)
gene_2093	118371	Glycoside hydrolase	-	PF01532	Glycosyl hydrolase family 47	-2.19714	2.38e-09	-0.00332309	0.994987	0.209566	0.741714	-1.95135	7.19e-06	0.185634	0.807058	2.16499	4e-11	mannosyl-oligosaccharide 1,2-alpha-mannosidase activity;calcium ion binding;membrane	molecular_function;molecular_function;cellular_component	2948;3724;9320	3.2.1.113	Mannosyl-oligosaccharide 1,2-alpha-mannosidase.	Hydrolysis of the terminal 1,2-linked alpha-D-mannose residues in the oligo-mannose oligosaccharide Man(9)(GlcNAc)(2).	N-Glycans biosynthesis	Metabolism of Complex Carbohydrates	METABOLIC	biosynthesis (glycans)
gene_7248	367792	Isoprenoid synthase domain-containing protein	-	PF00348	Polyprenyl synthetase	-2.35146	6e-05	-1.21296	0.0834043	1.14333	0.117009	-1.17909	0.0945875	-0.0944632	0.956677	1.10689	0.0998317	isoprenoid biosynthetic process	biological_process	5967	NA	NA	NA	NA	NA	NA	biosynthesis (isoprenoid)
gene_10450	352278	Fatty acid desaturase-domain containing protein	-	PF00487;PF11960	Fatty acid desaturase;Domain of unknown function DUF3474	-2.3926	3.66e-06	-1.12929	0.0469247	0.792419	0.182984	-1.56784	3.9e-07	-0.354978	0.207816	1.23428	0.000140013	oxidoreductase activity	molecular_function	9710	1.14.19.-	With oxidation of a pair of donors resulting in the reduction	\N	\N	\N	\N	biosynthesis (lipids)
gene_265	364852	Pyridoxal phosphate-dependent transferase	-	PF00155	Aminotransferase class I and II	-2.96939	2.14e-12	0.140112	0.798291	0.513273	0.208373	-2.42652	1.17e-09	0.632652	0.0744937	3.07911	1.39e-15	biosynthetic process;transferase activity, transferring nitrogenous groups;pyridoxal phosphate binding	biological_process;molecular_function;molecular_function	6667;9967;13063	NA	NA	NA	NA	NA	NA	biosynthesis (nitrogenous group transferase)
gene_11072	404998	clavin precursor	Yes	-	-	-2.09176	6.79e-08	-0.407223	0.365368	0.654515	0.157797	-1.40301	0.000119926	0.227634	0.690759	1.65104	2.37e-07	RNA binding;endoribonuclease activity;ribonuclease activity	molecular_function;molecular_function;molecular_function	2216;2912;2928	3.1.27.-	Endoribonucleases producing other than 5'-phosphomonoesters.	\N	\N	\N	\N	biosynthesis (nucleotides)
gene_11078	405004	clavin precursor	Yes	-	-	-2.68237	3.2e-06	0.0129259	0.99216	-0.539148	0.520008	-3.1893	1.66e-15	-0.546659	0.24501	2.66282	5.73e-15	RNA binding;endoribonuclease activity;ribonuclease activity	molecular_function;molecular_function;molecular_function	2216;2912;2928	3.1.27.-	Endoribonucleases producing other than 5'-phosphomonoesters.	\N	\N	\N	\N	biosynthesis (nucleotides)
gene_7550	342164	a-sarcin precursor	-	-	-	-2.50041	4.68e-07	0.791267	0.164274	-0.246346	0.744557	-2.71507	2.17e-16	0.523476	0.0818683	3.25909	2.23e-24	RNA binding;endoribonuclease activity;ribonuclease activity	molecular_function;molecular_function;molecular_function	2216;2912;2928	3.1.27.-	Endoribonucleases producing other than 5'-phosphomonoesters.	\N	\N	\N	\N	biosynthesis (nucleotides)
gene_5740	331167	Polysaccharide pyruvyl transferase-domain containing protein	-	PF04230	Polysaccharide pyruvyl transferase	-2.3276	1.22e-05	-0.566395	0.425097	0.52742	0.432354	-1.7626	4.93e-08	-0.0565036	0.915689	1.72873	1.92e-07	NA	NA	NA	NA	NA	NA	NA	NA	NA	biosynthesis (polysaccharides)
gene_803	10447	hypothetical protein	-	PF00501;PF13193	AMP-binding enzyme;AMP-binding enzyme C-terminal domain	-2.6481	8.81e-13	-1.27537	0.000484173	1.2424	0.000117639	-1.36472	7.59e-06	-0.0498079	0.941982	1.33838	7.77e-05	catalytic activity;metabolic process;4-coumarate-CoA ligase activity	molecular_function;biological_process;molecular_function	2290;5830;9491	6.2.1.12	4-coumarate--CoA ligase.	ATP + 4-coumarate + CoA = AMP + diphosphate + 4-coumaroyl-CoA.	Flavonoids, stilbene and lignin biosynthesis	Biosynthesis of Secondary Metabolites	METABOLIC	biosynthesis (secondary metabolites, polysaccharides)
gene_4830	366590	S-adenosyl-L-methionine-dependent methyltransferase	-	PF13489	Methyltransferase domain	-2.06681	1.79e-11	-0.451698	0.18316	0.169663	0.703726	-1.86465	4.18e-13	-0.300234	0.336902	1.58442	8.78e-10	tocopherol O-methyltransferase activity	molecular_function	23604	2.1.1.95	Tocopherol O-methyltransferase.	S-adenosyl-L-methionine + gamma-tocopherol = S-adenosyl-L-homocysteine + alpha-tocopherol.	\N	\N	\N	biosynthesis (steroids, sterols)
gene_4831	401009	S-adenosyl-L-methionine-dependent methyltransferase	-	PF13489	Methyltransferase domain	-5.45539	2.3e-07	-0.941022	0.182847	0.762097	0.339149	-4.66209	2.64e-05	-0.196294	0.883097	4.48348	2.39e-05	tocopherol O-methyltransferase activity	molecular_function	23604	2.1.1.95	Tocopherol O-methyltransferase.	S-adenosyl-L-methionine + gamma-tocopherol = S-adenosyl-L-homocysteine + alpha-tocopherol.	\N	\N	\N	biosynthesis (steroids, sterols)
gene_9338	338753	S-adenosyl-L-methionine-dependent methyltransferase	-	PF13489	Methyltransferase__domain	-4.35713	4.22e-15	-1.98053	0.000378643	1.44662	0.0124354	-2.88161	3.35e-14	-0.551472	0.167016	2.34963	2.54e-09	tocopherol O-methyltransferase activity	molecular_function	23604	2.1.1.95	Tocopherol O-methyltransferase.	S-adenosyl-L-methionine + gamma-tocopherol = S-adenosyl-L-homocysteine + alpha-tocopherol.	\N	\N	\N	biosynthesis (steroids, sterols)
gene_3400	324278	Succinyl-CoA synthetase-like protein	-	PF00549;PF02629	CoA-ligase;CoA binding domain	-2.5728	2.66e-07	-0.479542	0.476438	0.881883	0.12799	-1.65252	2.76e-05	0.383115	0.366835	2.05381	4.53e-11	catalytic activity;metabolic process	molecular_function;biological_process	2290;5830	NA	NA	NA	NA	NA	NA	biosynthesis/TCA cycle
gene_11177	353141	Cytochrome P450	-	PF00067	Cytochrome P450	-2.11974	0.00374135	0.812458	0.339282	0.904517	0.281932	-1.18033	0.0242672	1.69695	5.7e-08	2.89845	1.02e-12	monooxygenase activity;iron ion binding;electron transport;heme binding	molecular_function;molecular_function;biological_process;molecular_function	2888;3721;4283;12251	NA	NA	NA	NA	NA	NA	CYP
gene_7892	372707	Cytochrome P450	Yes	PF00067	Cytochrome__P450	-4.35634	6.81e-12	-1.37503	0.100254	0.427871	0.673993	-3.90332	1.48e-23	-0.968203	0.0656406	2.95284	2.38e-10	monooxygenase activity;iron ion binding;electron transport;heme binding	molecular_function;molecular_function;biological_process;molecular_function	2888;3721;4283;12251	NA	NA	NA	NA	NA	NA	CYP
gene_7125	260355	putative cytochrome P450 monooxygenase	-	PF00067	Cytochrome P450	-2.18375	0.000545002	0.404379	0.689293	-0.30788	0.741377	-2.47284	1.54e-14	0.0816634	0.897793	2.57145	2.16e-14	monooxygenase activity;iron ion binding;electron transport;heme binding;benzoate 4-monooxygenase activity	molecular_function;molecular_function;biological_process;molecular_function;molecular_function	2888;3721;4283;12251;10970	1.14.13.12	Benzoate 4-monooxygenase.	Benzoate + NADPH + O(2) = 4-hydroxybenzoate + NADP(+) + H(2)O.	Benzoate degradation via CoA ligation	Biodegradation of Xenobiotics	METABOLIC	CYP (Benzoate)
gene_8847	280118	hypothetical protein	-	PF01494	FAD binding domain	-2.81869	0.000117895	-1.09605	0.126892	1.51541	0.0704455	-1.25551	0.260245	0.397111	0.812771	1.689	0.0367081	monooxygenase activity;electron transport;aromatic compound metabolic process;salicylate 1-monooxygenase activity	molecular_function;biological_process;biological_process;molecular_function	2888;4283;4851;10964	1.14.13.1;1.14.13.1	Salicylate 1-monooxygenase.;Salicylate 1-monooxygenase.	Salicylate + NADH + O(2) = catechol + NAD(+) + H(2)O + CO(2).;Salicylate + NADH + O(2) = catechol + NAD(+) + H(2)O + CO(2).	Fluorene degradation;Nitorobenzene degradation	Biodegradation of Xenobiotics;Biodegradation of Xenobiotics	METABOLIC;METABOLIC	FAD Monooxygenase
gene_5185	389400	FAD binding domain-domain containing protein	-	PF01494;PF07976	FAD binding domain;Phenol hydroxylase- C-terminal dimerisation domain	-4.27313	2.29e-06	-0.71152	0.50183	-0.00414225	0.998012	-4.22446	4.72e-11	-0.732871	0.151042	3.51269	1.26e-07	monooxygenase activity;electron transport;aromatic compound metabolic process;phenol 2-monooxygenase activity	molecular_function;biological_process;biological_process;molecular_function	2888;4283;4851;10968	1.14.13.7;1.14.13.7;1.14.13.7	Phenol 2-monooxygenase.;Phenol 2-monooxygenase.;Phenol 2-monooxygenase.	Phenol + NADPH + O(2) = catechol + NADP(+) + H(2)O.;Phenol + NADPH + O(2) = catechol + NADP(+) + H(2)O.;Phenol + NADPH + O(2) = catechol + NADP(+) + H(2)O.	gamma-Hexachlorocyclohexane degradation;Toluene and xylene degradation;Nitorobenzene degradation	Biodegradation of Xenobiotics;Biodegradation of Xenobiotics;Biodegradation of Xenobiotics	METABOLIC;METABOLIC;METABOLIC	FAD Monooxygenase
gene_7891	343061	Cytochrome P450	-	PF00067	Cytochrome P450	-2.83089	7.33e-07	-0.99374	0.003796	-0.738068	0.0401226	-3.5322	3.09e-14	-1.74977	1e-15	1.80785	0.00126116	monooxygenase activity;iron ion binding;electron transport;heme binding;3-(3-hydroxy-phenyl)propionate hydroxylase activity;4-chlorobenzaldehyde oxidase activity;3,5-xylenol methylhydroxylase activity;phenylacetate hydroxylase activity;4-nitrophenol 4-monooxygenase activity;dimethyl sulfide monooxygenase activity;alpha-pinene monooxygenase [NADH] activity;limonene 1,2-monooxygenase activity;phena…	molecular_function;molecular_function;biological_process;molecular_function;molecular_function;molecular_function;molecular_function;molecular_function;molecular_function;molecular_function;molecular_function;molecular_function;molecular_function;molecular_function;molecular_function;molecular_function;molecular_function;molecular_function;molecular_function;molecular_function;molecular_function;…	2888;3721;4283;12251;6319;10781;10936;10937;10938;10939;10940;10941;10942;10943;10944;10945;10946;10947;10948;10949;10950;10952;10953;10954;10955;10956;10957;10958;10959;10960;10961;10962;10963;11397;19184;19196	1.14.13.-;1.14.13.-;1.14.13.-;1.14.13.-;1.14.13.-;1.14.13.-;1.14.13.-;1.14.13.-;1.14.13.-;1.14.13.-;1.14.13.-;1.14.13.-;1.14.13.-;1.14.13.-	With NADH or NADPH as one donor, and incorporation of one atom;With NADH or NADPH as one donor, and incorporation of one atom;With NADH or NADPH as one donor, and incorporation of one atom;With NADH or NADPH as one donor, and incorporation of one atom;With NADH or NADPH as one donor, and incorporation of one atom;With NADH or NADPH as one donor, and incorporation of one atom;With NADH or NADPH as…	\N;\N;\N;\N;\N;\N;\N;\N;\N;\N;\N;\N;\N;\N	Methane metabolism;Phenylalanine metabolism;Ubiquinone biosynthesis;Alkaloid biosynthesis I;Styrene degradation;Tryptophan metabolism;Androgen and estrogen metabolism;Sterol biosynthesis;1,4-Dichlorobenzene degradation;Tyrosine metabolism;Bile acid biosynthesis;Flavonoids, stilbene and lignin biosynthesis;Histidine metabolism;gamma-Hexachlorocyclohexane degradation	Energy Metabolism;Amino Acid Metabolism;Metabolism of Cofactors and Vitamins;Biosynthesis of Secondary Metabolites;Biodegradation of Xenobiotics;Amino Acid Metabolism;Lipid Metabolism;Lipid Metabolism;Biodegradation of Xenobiotics;Amino Acid Metabolism;Lipid Metabolism;Biosynthesis of Secondary Metabolites;Amino Acid Metabolism;Biodegradation of Xenobiotics	METABOLIC;METABOLIC;METABOLIC;METABOLIC;METABOLIC;METABOLIC;METABOLIC;METABOLIC;METABOLIC;METABOLIC;METABOLIC;METABOLIC;METABOLIC;METABOLIC	CYP/metabolism: Carbon (aa)
gene_9369	372395	Cytochrome P450	Yes	PF00067	Cytochrome__P450	-2.10728	6.83e-09	-1.20086	0.00999972	1.03492	0.0539994	-1.03724	0.0254021	-0.18575	0.870907	0.871775	0.0535483	monooxygenase activity;iron ion binding;electron transport;heme binding;3-(3-hydroxy-phenyl)propionate hydroxylase activity;4-chlorobenzaldehyde oxidase activity;3,5-xylenol methylhydroxylase activity;phenylacetate hydroxylase activity;4-nitrophenol 4-monooxygenase activity;dimethyl sulfide monooxygenase activity;alpha-pinene monooxygenase [NADH] activity;limonene 1,2-monooxygenase activity;phena…	molecular_function;molecular_function;biological_process;molecular_function;molecular_function;molecular_function;molecular_function;molecular_function;molecular_function;molecular_function;molecular_function;molecular_function;molecular_function;molecular_function;molecular_function;molecular_function;molecular_function;molecular_function;molecular_function;molecular_function;molecular_function;…	2888;3721;4283;12251;6319;10781;10936;10937;10938;10939;10940;10941;10942;10943;10944;10945;10946;10947;10948;10949;10950;10952;10953;10954;10955;10956;10957;10958;10959;10960;10961;10962;10963;11397;19184;19196	1.14.13.-;1.14.13.-;1.14.13.-;1.14.13.-;1.14.13.-;1.14.13.-;1.14.13.-;1.14.13.-;1.14.13.-;1.14.13.-;1.14.13.-;1.14.13.-;1.14.13.-;1.14.13.-	With NADH or NADPH as one donor, and incorporation of one atom;With NADH or NADPH as one donor, and incorporation of one atom;With NADH or NADPH as one donor, and incorporation of one atom;With NADH or NADPH as one donor, and incorporation of one atom;With NADH or NADPH as one donor, and incorporation of one atom;With NADH or NADPH as one donor, and incorporation of one atom;With NADH or NADPH as…	\N;\N;\N;\N;\N;\N;\N;\N;\N;\N;\N;\N;\N;\N	Methane metabolism;Phenylalanine metabolism;Ubiquinone biosynthesis;Alkaloid biosynthesis I;Styrene degradation;Tryptophan metabolism;Androgen and estrogen metabolism;Sterol biosynthesis;1,4-Dichlorobenzene degradation;Tyrosine metabolism;Bile acid biosynthesis;Flavonoids, stilbene and lignin biosynthesis;Histidine metabolism;gamma-Hexachlorocyclohexane degradation	Energy Metabolism;Amino Acid Metabolism;Metabolism of Cofactors and Vitamins;Biosynthesis of Secondary Metabolites;Biodegradation of Xenobiotics;Amino Acid Metabolism;Lipid Metabolism;Lipid Metabolism;Biodegradation of Xenobiotics;Amino Acid Metabolism;Lipid Metabolism;Biosynthesis of Secondary Metabolites;Amino Acid Metabolism;Biodegradation of Xenobiotics	METABOLIC;METABOLIC;METABOLIC;METABOLIC;METABOLIC;METABOLIC;METABOLIC;METABOLIC;METABOLIC;METABOLIC;METABOLIC;METABOLIC;METABOLIC;METABOLIC	CYP/metabolism: Carbon (aa)
gene_2743	322755	rasp f 13	Yes	PF07249	Cerato-platanin	-2.60212	3.64e-05	-1.68315	0.0147745	0.835299	0.265572	-1.73167	1.62e-05	-0.869735	0.0448762	0.885582	0.0866185	NA	NA	NA	NA	NA	NA	NA	NA	NA	Fungal cell wall protein that is toxic to plants (host-pathogen interactions)
gene_8529	393055	Cyclin-domain containing protein	-	PF08613	Cyclin	-2.20195	9.38e-09	-1.18678	0.00010254	1.32802	1.93e-07	-0.839643	0.0295333	0.122377	0.843373	0.984593	0.0163625	NA	NA	NA	NA	NA	NA	NA	NA	NA	growth/development (cell cycle regulator)
gene_11844	111193	hypothetical protein	-	PF12814	Meiotic cell cortex C-terminal pleckstrin homology	-2.2759	0.00210003	-0.282179	0.778287	-0.0730591	0.944247	-2.31014	8.72e-06	-0.373449	0.302965	1.96036	0.000403562	NA	NA	NA	NA	NA	NA	NA	NA	NA	growth/development (cell cycle)
gene_235	2690	Concanavalin A-like lectin/glucanase domain-containing protein	Yes	PF00722	Glycosyl hydrolases family 16	-2.44488	3.41e-05	-0.653395	0.385207	0.0428838	0.967487	-2.36979	2.79e-11	-0.628232	0.0109885	1.7621	1.36e-06	hydrolase activity, hydrolyzing O-glycosyl compounds;carbohydrate metabolic process;licheninase activity	molecular_function;biological_process;molecular_function	2933;4143;18471	3.2.1.73	Licheninase.	Hydrolysis of 1,4-beta-D-glycosidic linkages in beta-D-glucans containing 1,3- and 1,4-bonds.	\N	\N	\N	growth/development (cell wall)
gene_4728	326649	beta-1%2C3-1%2C4-glucanase	Yes	PF00722	Glycosyl hydrolases family 16	-3.98305	0.00193349	-1.43859	0.476438	-0.498111	0.609899	-4.44599	6.28e-06	-1.94918	0.218786	2.51869	0.110626	hydrolase activity, hydrolyzing O-glycosyl compounds;carbohydrate metabolic process	molecular_function;biological_process	2933;4143	NA	NA	NA	NA	NA	NA	growth/development (cell wall)
gene_6261	238294	Meiotically up-regulated gene 113-domain containing protein	-	PF13455	Meiotically up-regulated gene 113	-2.1978	6.75e-10	-0.510286	0.254924	0.337866	0.553512	-1.82512	2.03e-09	-0.191277	0.717585	1.65699	4.8e-12	NA	NA	NA	NA	NA	NA	NA	NA	NA	growth/development (meiosis)
gene_10019	42912	hypothetical protein	-	-	-	-2.23012	3.5e-06	-0.826854	0.135163	0.336097	0.638732	-1.8622	2.8e-08	-0.509222	0.134969	1.37463	1.29e-05	NA	NA	NA	NA	NA	NA	NA	NA	NA	hypothetical
gene_10188	91349	expressed protein	-	-	-	-2.23961	7.8e-15	-1.0632	1.63e-07	1.56691	3.13e-10	-0.638746	0.0727335	0.484927	0.112067	1.14425	4.64e-05	NA	NA	NA	NA	NA	NA	NA	NA	NA	hypothetical
gene_10260	92307	expressed protein	-	-	-	-2.3029	0.000805718	-0.779013	0.163079	0.694087	0.310491	-1.59909	0.069467	-0.105239	0.94598	1.50148	0.0622871	NA	NA	NA	NA	NA	NA	NA	NA	NA	hypothetical
gene_10495	352355	expressed protein	Yes	-	-	-3.75188	2.44e-08	-0.888261	0.238117	0.581718	0.454996	-3.13699	2.24e-11	-0.324865	0.439995	2.83467	1.83e-08	NA	NA	NA	NA	NA	NA	NA	NA	NA	hypothetical
gene_10667	82519	hypothetical protein	-	-	-	-3.6358	0.00559035	-0.923911	0.522954	0.542613	0.684426	-3.08363	0.0512762	-0.407679	0.886352	2.70609	0.131128	NA	NA	NA	NA	NA	NA	NA	NA	NA	hypothetical
gene_10769	308740	expressed protein	-	-	-	-2.14085	2.69e-14	-1.08427	1.72e-07	1.46567	2.03e-06	-0.641034	0.0735016	0.361886	0.39837	1.0236	9.16e-05	NA	NA	NA	NA	NA	NA	NA	NA	NA	hypothetical
gene_10921	80445	expressed protein	Yes	-	-	-3.63055	0.00618463	-1.64888	0.343021	2.92529	0.0431568	-0.671567	0.214299	1.25769	0.000546524	1.95064	2.09e-07	NA	NA	NA	NA	NA	NA	NA	NA	NA	hypothetical
gene_11483	418586	hypothetical protein	-	-	-	-2.93877	1.12e-05	-1.12864	0.199716	1.4567	0.0976538	-1.45334	0.0240021	0.308018	0.806143	1.79555	6.26e-05	NA	NA	NA	NA	NA	NA	NA	NA	NA	hypothetical
gene_1157	300971	expressed protein	-	-	-	-2.08004	8.91e-05	-1.31632	0.0196332	0.933003	0.111479	-1.12316	0.0106827	-0.401156	0.523545	0.743323	0.1368	NA	NA	NA	NA	NA	NA	NA	NA	NA	hypothetical
gene_11572	282467	hypothetical protein	-	-	-	-5.1137	1.27e-05	-0.367567	0.768009	1.10883	0.313292	-3.93919	0.00262107	0.721542	0.519905	4.80152	1.46e-06	NA	NA	NA	NA	NA	NA	NA	NA	NA	hypothetical
gene_12203	358630	expressed protein	Yes	-	-	-2.36115	4.22e-05	0.230393	0.711886	-0.564764	0.203386	-2.89649	1.25e-08	-0.355649	0.576557	2.56159	2.93e-06	NA	NA	NA	NA	NA	NA	NA	NA	NA	hypothetical
gene_12450	127180	expressed protein	Yes	-	-	-3.35873	0.00554094	-1.00119	0.315585	0.724002	0.481813	-2.5974	4.71e-07	-0.294745	0.648828	2.32353	1.06e-05	NA	NA	NA	NA	NA	NA	NA	NA	NA	hypothetical
gene_12479	359640	hypothetical protein	-	-	-	-3.5174	0.00749596	-1.31727	0.398469	1.10502	0.493362	-2.38128	0.00406306	-0.231012	0.72078	2.17202	0.0137774	NA	NA	NA	NA	NA	NA	NA	NA	NA	hypothetical
gene_12539	382173	expressed protein	-	-	-	-2.19017	1.36e-09	0.0794022	0.924182	0.33034	0.634612	-1.83093	0.000150137	0.393052	0.648069	2.24026	3.54e-08	NA	NA	NA	NA	NA	NA	NA	NA	NA	hypothetical
gene_12551	357662	expressed protein	Yes	-	-	-2.45439	0.000192991	-0.522939	0.557378	-0.370968	0.671404	-2.79382	4.15e-12	-0.911983	8.37e-05	1.90245	1.53e-05	NA	NA	NA	NA	NA	NA	NA	NA	NA	hypothetical
gene_12805	360688	expressed protein	-	-	-	-2.39799	0.000537585	-0.43668	0.651228	-0.579155	0.470187	-2.92216	4.07e-12	-1.0335	0.000831931	1.91455	4.61e-05	NA	NA	NA	NA	NA	NA	NA	NA	NA	hypothetical
gene_1844	413610	expressed protein	-	-	-	-2.1263	0.000392776	-0.602463	0.434416	0.12937	0.875279	-1.96122	0.000785265	-0.491705	0.596891	1.49949	0.0384627	NA	NA	NA	NA	NA	NA	NA	NA	NA	hypothetical
gene_2066	399698	expressed protein	-	-	-	-3.5928	0.00037529	-1.57229	0.203134	0.950569	0.661766	-2.60292	0.000383728	-0.640487	0.559386	1.98501	0.00666821	NA	NA	NA	NA	NA	NA	NA	NA	NA	hypothetical
gene_2236	120063	expressed protein	-	-	-	-2.4712	8.06e-06	-1.37798	0.0203798	0.871475	0.181526	-1.5604	9.09e-06	-0.525898	0.123172	1.0564	0.00322647	NA	NA	NA	NA	NA	NA	NA	NA	NA	hypothetical
gene_2412	385865	Uncharacterised protein (DUF2406)-domain containing protein	-	PF10295	Uncharacterised protein DUF2406	-2.36394	1.57e-21	-0.414498	0.123978	0.211242	0.582258	-2.11746	1.35e-16	-0.22078	0.590548	1.91793	2.13e-16	NA	NA	NA	NA	NA	NA	NA	NA	NA	hypothetical
gene_2419	122256	expressed protein	-	-	-	-2.48274	0.000485304	-0.978281	0.183242	-0.444349	0.588955	-2.92007	6.88e-08	-1.43869	0.00128069	1.4805	0.0319379	NA	NA	NA	NA	NA	NA	NA	NA	NA	hypothetical
gene_2667	322642	expressed protein	Yes	-	-	-2.8581	4.55e-11	-0.242083	0.767009	0.114815	0.874601	-2.71743	1.35e-14	-0.145644	0.86805	2.58666	4.29e-10	NA	NA	NA	NA	NA	NA	NA	NA	NA	hypothetical
gene_2771	302837	expressed protein	-	-	-	-2.52794	0.000337369	0.0364012	0.978341	-0.239999	0.834547	-2.73242	1.3e-07	-0.219983	0.831381	2.53645	9.61e-08	NA	NA	NA	NA	NA	NA	NA	NA	NA	hypothetical
gene_2862	133882	expressed protein	Yes	-	-	-6.11871	0.00552909	-3.11193	0.0810122	2.81729	0.174442	-3.24717	NA	-0.305609	NA	2.9793	NA	NA	NA	NA	NA	NA	NA	NA	NA	NA	hypothetical
gene_3057	400447	expressed protein	Yes	-	-	-2.32662	3.39e-05	-0.617598	0.3898	0.12459	0.903302	-2.17038	2.59e-07	-0.512377	0.317968	1.68024	3.69e-05	NA	NA	NA	NA	NA	NA	NA	NA	NA	hypothetical
gene_3199	323883	expressed protein	-	-	-	-2.23581	0.000403369	-1.40583	0.00328357	0.400585	0.60381	-1.80422	0.0067606	-1.02133	0.105393	0.804722	0.305954	NA	NA	NA	NA	NA	NA	NA	NA	NA	hypothetical
gene_3251	324013	Histidine phosphatase superfamily	-	PF00328	Histidine phosphatase superfamily branch 2	-2.18686	5.97e-13	-0.951657	0.00285202	1.13665	0.000517057	-1.0141	6.43e-06	0.164445	0.634774	1.19881	1.71e-11	acid phosphatase activity	molecular_function	2441	3.1.3.2;3.1.3.2	Acid phosphatase.;Acid phosphatase.	An orthophosphoric monoester + H(2)O = an alcohol + phosphate.;An orthophosphoric monoester + H(2)O = an alcohol + phosphate.	gamma-Hexachlorocyclohexane degradation;Riboflavin metabolism	Biodegradation of Xenobiotics;Metabolism of Cofactors and Vitamins	METABOLIC;METABOLIC	hypothetical
gene_329	4428	hypothetical protein	-	-	-	-2.61387	0.00219617	1.04524	0.327416	0.54387	0.611405	-2.02757	0.00692264	1.5676	0.0359632	3.62328	6.37e-07	NA	NA	NA	NA	NA	NA	NA	NA	NA	hypothetical
gene_3309	422410	hypothetical protein	-	-	-	-6.33309	0.000746469	-2.25208	0.0850817	2.34965	0.174442	-3.9296	0.320925	0.110199	0.982695	4.07786	0.145232	NA	NA	NA	NA	NA	NA	NA	NA	NA	hypothetical
gene_3402	376863	expressed protein	Yes	-	-	-3.75816	1.27e-08	-0.788257	0.272692	0.726052	0.295828	-2.99912	2.48e-09	-0.0810583	0.922015	2.93995	2.02e-08	NA	NA	NA	NA	NA	NA	NA	NA	NA	hypothetical
gene_3723	377352	expressed protein	-	-	-	-4.0544	2.12e-17	0.454201	0.211851	0.378523	0.466576	-3.6453	7.12e-15	0.812256	0.0456711	4.47726	1.41e-23	NA	NA	NA	NA	NA	NA	NA	NA	NA	hypothetical
gene_3992	317481	expressed protein	-	-	-	-2.33298	0.00265645	-1.01889	0.125998	0.651204	0.325592	-1.64593	0.0318178	-0.384885	0.690759	1.28356	0.145159	NA	NA	NA	NA	NA	NA	NA	NA	NA	hypothetical
gene_447	313158	expressed protein	Yes	-	-	-6.04071	0.00124572	-0.981182	0.454918	1.16078	0.465057	-4.85602	0.054239	0.17228	0.960459	5.04305	0.0169355	NA	NA	NA	NA	NA	NA	NA	NA	NA	hypothetical
gene_4529	325483	expressed protein	Yes	-	-	-2.23033	0.00311111	-0.776031	0.301701	0.684386	0.410401	-1.51519	0.0541069	-0.109341	0.937568	1.43185	0.0518596	NA	NA	NA	NA	NA	NA	NA	NA	NA	hypothetical
gene_4664	326166	hypothetical protein	-	-	-	-2.83885	1.13e-17	-1.98116	2.53e-11	1.56792	1.12e-07	-1.23739	0.00106491	-0.4312	0.415186	0.827353	0.0483164	NA	NA	NA	NA	NA	NA	NA	NA	NA	hypothetical
gene_4809	326880	expressed protein	-	-	-	-2.98051	0.00716258	-0.0660863	0.950871	0.420902	0.693337	-2.52855	0.0277512	0.328975	0.814771	2.8776	0.0057319	NA	NA	NA	NA	NA	NA	NA	NA	NA	hypothetical
gene_4829	326901	expressed protein	-	-	-	-3.38655	9.79e-07	-1.89385	0.00782939	1.06621	0.110972	-2.26808	0.00874117	-0.852902	0.503804	1.41963	0.204431	NA	NA	NA	NA	NA	NA	NA	NA	NA	hypothetical
gene_4872	147674	hypothetical protein	Yes	-	-	-3.2037	0.00554719	-1.11768	0.206798	0.779634	0.402365	-2.39287	0.0028239	-0.356599	0.552159	2.05639	9.32e-05	NA	NA	NA	NA	NA	NA	NA	NA	NA	hypothetical
gene_4980	401937	expressed protein	Yes	-	-	-2.68971	0.000425268	-0.375338	0.748555	0.000891342	0.999566	-2.65793	3.05e-08	-0.392948	0.364675	2.28572	6.55e-06	NA	NA	NA	NA	NA	NA	NA	NA	NA	hypothetical
gene_5439	389638	expressed protein	-	-	-	-2.23389	6.72e-05	-0.417396	0.684202	0.13582	0.88092	-2.06429	0.00145619	-0.304996	0.837543	1.78401	0.0212125	NA	NA	NA	NA	NA	NA	NA	NA	NA	hypothetical
gene_572	313441	expressed protein	Yes	-	-	-3.47448	3.89e-06	-1.0364	0.207768	0.728336	0.387249	-2.71458	0.000835106	-0.325616	0.301332	2.40996	0.00376935	NA	NA	NA	NA	NA	NA	NA	NA	NA	hypothetical
gene_604	374575	expressed protein	Yes	-	-	-4.75314	0.000231503	-1.54933	0.0639419	0.559647	0.631214	-4.16495	0.00785214	-1.013	0.528699	3.17376	0.0854362	NA	NA	NA	NA	NA	NA	NA	NA	NA	hypothetical
gene_6186	402507	expressed protein	-	-	-	-3.10833	0.00201916	0.623271	0.41002	1.07835	0.335751	-2.05375	0.166344	1.67951	0.0441153	3.64819	2.98e-06	NA	NA	NA	NA	NA	NA	NA	NA	NA	hypothetical
gene_6430	378785	hypothetical protein	-	-	-	-7.40102	0.00043842	-3.02323	0.101855	2.34838	0.186613	-5.01761	0.0318023	-0.686931	0.821952	4.32813	0.121842	NA	NA	NA	NA	NA	NA	NA	NA	NA	hypothetical
gene_6583	163280	expressed protein	Yes	-	-	-2.65252	1.86e-15	-0.155554	0.763637	0.157219	0.692528	-2.45832	1.09e-14	-0.0165305	0.982701	2.4666	2.91e-13	NA	NA	NA	NA	NA	NA	NA	NA	NA	hypothetical
gene_6775	401647	Protein of unknown function (DUF3632)-domain containing protein	-	PF12311	Protein of unknown function DUF3632	-2.20615	3.72e-05	-0.988529	0.0833544	0.672661	0.280062	-1.5105	4.39e-05	-0.3339	0.357923	1.19869	0.0012189	NA	NA	NA	NA	NA	NA	NA	NA	NA	hypothetical
gene_6831	306011	hypothetical protein	-	-	-	-3.11564	0.00212635	-0.286445	0.82095	0.124492	0.931203	-2.96705	0.00233661	-0.180189	0.911574	2.84255	0.00136494	NA	NA	NA	NA	NA	NA	NA	NA	NA	hypothetical
gene_6838	337037	expressed protein	-	-	-	-2.54017	1.62e-16	-0.681186	0.0654008	1.0124	0.00427819	-1.49218	1.1e-11	0.313114	0.24634	1.82632	1.07e-27	NA	NA	NA	NA	NA	NA	NA	NA	NA	hypothetical
gene_6851	337049	expressed protein	-	-	-	-4.91701	0.00235958	-2.54311	0.0396148	2.58886	0.0910233	-2.37281	0.500997	0.0459136	0.994281	2.42283	0.38366	NA	NA	NA	NA	NA	NA	NA	NA	NA	hypothetical
gene_7234	38102	hypothetical protein	-	-	-	-2.05002	1.93e-08	0.160745	0.801487	-0.357606	0.564789	-2.37462	9.34e-10	-0.218328	0.786472	2.17918	5.38e-11	NA	NA	NA	NA	NA	NA	NA	NA	NA	hypothetical
gene_7250	339599	expressed protein	-	-	-	-3.01397	3.29e-08	-1.62383	8.97e-07	0.975892	0.00824434	-2.00856	0.000331453	-0.665831	0.136222	1.35535	0.033198	NA	NA	NA	NA	NA	NA	NA	NA	NA	hypothetical
gene_726	313736	hypothetical protein	-	-	-	-2.82047	6.68e-09	0.363821	0.596562	-0.549571	0.332312	-3.33906	8.99e-16	-0.205226	0.803872	3.15339	3.95e-13	NA	NA	NA	NA	NA	NA	NA	NA	NA	hypothetical
gene_7490	44557	hypothetical protein	-	-	-	-2.91478	1.81e-09	-0.995243	0.00644194	1.41586	0.000924486	-1.47256	0.0158775	0.400598	0.601784	1.88794	0.000297414	NA	NA	NA	NA	NA	NA	NA	NA	NA	hypothetical
gene_7630	307113	expressed protein	-	-	-	-2.88015	0.00609779	-0.388425	0.740306	0.655422	0.543835	-2.1812	0.033232	0.248378	0.845889	2.42699	0.00459625	NA	NA	NA	NA	NA	NA	NA	NA	NA	hypothetical
gene_7663	342349	expressed protein	-	-	-	-2.01374	2.05e-07	-0.319251	0.571883	0.230414	0.704799	-1.75063	4.04e-07	-0.108629	0.888504	1.66483	3.82e-07	NA	NA	NA	NA	NA	NA	NA	NA	NA	hypothetical
gene_7830	342924	hypothetical protein	Yes	-	-	-2.37066	8.18e-09	-0.516586	0.104991	-0.124893	0.796903	-2.46354	9.29e-13	-0.660122	0.0029283	1.8237	5.37e-07	NA	NA	NA	NA	NA	NA	NA	NA	NA	hypothetical
gene_7893	343066	expressed protein	-	-	-	-2.76635	1e-06	-0.446205	0.608919	0.56752	0.481526	-2.1721	2.47e-07	0.102738	0.911574	2.30208	1.52e-10	NA	NA	NA	NA	NA	NA	NA	NA	NA	hypothetical
gene_7981	412184	expressed protein	-	-	-	-2.616	0.00237446	-0.508194	0.628997	0.604205	0.622919	-1.98296	0.0435642	0.0787197	0.967556	2.06319	0.00458442	NA	NA	NA	NA	NA	NA	NA	NA	NA	hypothetical
gene_8472	308091	expressed protein	-	-	-	-2.52644	2.79e-14	-1.49394	1.05e-08	1.24378	0.00255842	-1.23727	0.0110105	-0.27167	0.741653	0.998463	0.011312	NA	NA	NA	NA	NA	NA	NA	NA	NA	hypothetical
gene_8627	308232	expressed protein	-	PF11913	Protein of unknown function DUF3431	-2.81048	8.94e-06	-0.87323	0.241565	0.861731	0.207846	-1.90768	1.79e-05	-0.0274253	0.972743	1.90193	3.22e-05	NA	NA	NA	NA	NA	NA	NA	NA	NA	hypothetical
gene_9678	351430	expressed protein	Yes	-	-	-5.44142	0.00895907	-0.369059	0.869123	3.43355	0.132902	-1.94236	NA	3.02949	0.336702	5.0231	0.0323838	NA	NA	NA	NA	NA	NA	NA	NA	NA	hypothetical
gene_10325	352031	expressed protein	Yes	PF13854	Kelch motif	-2.41241	9.45e-06	-1.20274	0.0514055	1.51794	0.00435296	-0.871882	0.0460611	0.299731	0.638612	1.19015	0.00658201	NA	NA	NA	NA	NA	NA	NA	NA	NA	hypothetical (carbon metabolim or cytoskeleton)
gene_6389	28666	Alpha/Beta hydrolase fold	-	PF07859	alpha-beta__hydrolase__fold	-2.92298	0.00453711	-2.00836	0.109736	2.01573	0.0507583	-0.962127	0.638634	-0.0325669	0.995448	0.970341	0.692427	metabolic process;hydrolase activity	biological_process;molecular_function	5830;9985	NA	NA	NA	NA	NA	NA	hypothetical (hydrolase)
gene_9086	344191	Alpha/beta hydrolase family-domain containing protein	-	PF12697	Alpha-beta hydrolase family	-2.12367	1.03e-05	-0.991107	0.0321602	0.23996	0.676945	-1.85162	0.000132679	-0.770709	0.147795	1.10301	0.0645085	NA	NA	NA	NA	NA	NA	NA	NA	NA	hypothetical (hydrolase)
gene_5320	334474	vacuolar membrane PQ loop repeat protein	Yes	PF04193	PQ loop repeat	-2.02805	2.29e-05	-0.694341	0.0398563	0.56264	0.239766	-1.43023	0.00754421	-0.147655	0.871456	1.30633	0.00992002	NA	NA	NA	NA	NA	NA	NA	NA	NA	hypothetical (membrane-bound)
gene_1925	384607	S-adenosyl-L-methionine-dependent methyltransferase	-	PF13489	Methyltransferase domain	-2.40074	0.000878809	0.0433336	0.974418	0.063327	0.96137	-2.30486	4.02e-06	0.0881001	0.926505	2.41432	6.81e-08	NA	NA	NA	NA	NA	NA	NA	NA	NA	hypothetical (methyltransferase)
gene_3485	327586	O-methyltransferase-domain containing protein	-	PF00891	O-methyltransferase domain	-3.92018	0.00456628	-1.533	0.32963	-0.320982	0.881507	-4.2119	7.69e-08	-1.86983	2.35e-14	2.36237	3.96e-05	O-methyltransferase activity	molecular_function	5849	NA	NA	NA	NA	NA	NA	hypothetical (methyltransferase)
gene_4833	147268	S-adenosyl-L-methionine-dependent methyltransferase	-	PF13489	Methyltransferase domain	-3.30569	8.82e-11	-0.933815	0.0769517	0.738903	0.176704	-2.53369	3.74e-07	-0.210159	0.807058	2.34409	2.27e-06	NA	NA	NA	NA	NA	NA	NA	NA	NA	hypothetical (methyltransferase)
gene_7896	372709	S-adenosyl-L-methionine-dependent methyltransferase	-	PF13489	Methyltransferase domain	-3.26647	3.81e-09	-1.20652	0.00956119	0.1625	0.824418	-3.06894	1.06e-07	-1.06158	0.0466619	2.02732	0.00240205	NA	NA	NA	NA	NA	NA	NA	NA	NA	hypothetical (methyltransferase)
gene_10228	91708	Asparaginase-domain containing protein	-	PF00710;PF12796;PF17763	Asparaginase- N-terminal;Ankyrin repeats 3 copies;Glutaminase-Asparaginase C-terminal domain	-2.05471	1.24e-10	-0.118973	0.867936	0.318863	0.461961	-1.70044	1.6e-11	0.182224	0.757315	1.90452	3.93e-10	amino acid metabolic process	biological_process	4650	NA	NA	NA	NA	NA	NA	hypothetical (protein-protein interactions)
gene_6957	337309	expressed protein	-	PF00412	LIM domain	-2.18902	1.18e-06	-0.669975	0.265089	0.250345	0.737139	-1.90179	2.03e-09	-0.436196	0.335126	1.48826	1.52e-06	zinc ion binding	molecular_function	5939	NA	NA	NA	NA	NA	NA	hypothetical (protein-protein interactions)
gene_9349	390916	expressed protein	-	PF00397	WW domain	-3.68115	2.11e-42	-0.904675	0.0433585	1.29746	9.3e-05	-2.34834	4.57e-21	0.375674	0.511804	2.74273	2.01e-19	protein binding	molecular_function	3727	NA	NA	NA	NA	NA	NA	hypothetical (protein-protein interactions)
gene_5298	19884	Mss4-like protein	-	PF04828	Glutathione-dependent formaldehyde-activating enzyme	-2.57613	0.00627681	-2.18768	0.118654	0.857674	0.393873	-1.71087	0.186471	-1.33864	0.575729	0.444735	0.862392	metabolic process;carbon-sulfur lyase activity	biological_process;molecular_function	5830;10041	NA	NA	NA	NA	NA	NA	metabolism: Carbon
gene_8845	308430	hypothetical protein	-	PF01557	Fumarylacetoacetate__FAA__hydrolase__family	-2.18454	0.00209056	-1.37128	0.000187192	1.36319	0.00600807	-0.790751	0.420603	-0.0282575	0.985274	0.780205	0.400711	catalytic activity;metabolic process;acylpyruvate hydrolase activity	molecular_function;biological_process;molecular_function	2290;5830;22031	3.7.1.5	Acylpyruvate hydrolase.	A 3-acylpyruvate + H(2)O = a fatty acid anion + pyruvate.	Tyrosine metabolism	Amino Acid Metabolism	METABOLIC	metabolism: Carbon
gene_11782	373774	NAD binding domain of 6-phosphogluconate dehydrogenase-domain containing protein	-	PF03446;PF14833	NAD binding domain of 6-phosphogluconate dehydrogenase;NAD-binding of NADP-dependent 3-hydroxyisobutyrate dehydrogenase	-3.49025	1.49e-11	-0.557272	0.532474	0.510117	0.487648	-2.9534	1.05e-10	-0.0636534	0.964118	2.89891	6.63e-08	phosphogluconate dehydrogenase (decarboxylating) activity;pentose-phosphate shunt;oxidoreductase activity;3-hydroxyisobutyrate dehydrogenase activity	molecular_function;biological_process;molecular_function;molecular_function	2990;4263;9710;6101	1.1.1.31	3-hydroxyisobutyrate dehydrogenase.	3-hydroxy-2-methylpropanoate + NAD(+) = 2-methyl-3-oxopropanoate + NADH.	Valine, leucine and isoleucine degradation	Amino Acid Metabolism	METABOLIC	metabolism: Carbon (aa)
gene_1564	252924	methylmalonate-semialdehyde dehydrogenase	-	PF00171	Aldehyde dehydrogenase family	-2.13872	1.03e-21	-1.65562	8.85e-08	1.88928	1.03e-09	-0.21379	0.580007	0.216235	0.761277	0.450921	0.185239	methylmalonate-semialdehyde dehydrogenase (acylating) activity;valine metabolic process;metabolic process;oxidoreductase activity	molecular_function;biological_process;biological_process;molecular_function	2882;4703;5830;9710	NA	NA	NA	NA	NA	NA	metabolism: Carbon (aa)
gene_2283	254996	Pyridoxal phosphate-dependent transferase	-	PF00202	Aminotransferase class-III	-2.28382	1.17e-10	-1.09088	0.000262008	1.36457	3.81e-06	-0.882757	0.00321975	0.255519	0.293645	1.16042	3.85e-05	transaminase activity;pyridoxal phosphate binding;ornithine-oxo-acid transaminase activity	molecular_function;molecular_function;molecular_function	6140;13063;2963	2.6.1.13;2.6.1.13	Ornithine--oxo-acid aminotransferase.;Ornithine--oxo-acid aminotransferase.	L-ornithine + a 2-oxo acid = L-glutamate 5-semialdehyde + an L-amino acid.;L-ornithine + a 2-oxo acid = L-glutamate 5-semialdehyde + an L-amino acid.	Arginine and proline metabolism;Urea cycle and metabolism of amino groups	Amino Acid Metabolism;Amino Acid Metabolism	METABOLIC;METABOLIC	metabolism: Carbon (aa)
gene_2603	386050	hypothetical protein	Yes	PF00264	Common central domain of tyrosinase	-3.12653	0.00279727	-0.408167	0.793556	-2.7987	5.36e-05	-5.8541	3.77e-30	-3.23115	1.81e-18	2.67702	0.00111512	metabolic process;oxidoreductase activity;monophenol monooxygenase activity	biological_process;molecular_function;molecular_function	5830;9710;2894	1.14.18.1;1.14.18.1;1.14.18.1;1.14.18.1	Monophenol monooxygenase.;Monophenol monooxygenase.;Monophenol monooxygenase.;Monophenol monooxygenase.	L-tyrosine + L-DOPA + O(2) = L-DOPA + DOPAquinone + H(2)O.;L-tyrosine + L-DOPA + O(2) = L-DOPA + DOPAquinone + H(2)O.;L-tyrosine + L-DOPA + O(2) = L-DOPA + DOPAquinone + H(2)O.;L-tyrosine + L-DOPA + O(2) = L-DOPA + DOPAquinone + H(2)O.	Alkaloid biosynthesis I;Riboflavin metabolism;Tyrosine metabolism;Flavonoids, stilbene and lignin biosynthesis	Biosynthesis of Secondary Metabolites;Metabolism of Cofactors and Vitamins;Amino Acid Metabolism;Biosynthesis of Secondary Metabolites	METABOLIC;METABOLIC;METABOLIC;METABOLIC	metabolism: Carbon (aa)
gene_3477	273323	Aldehyde/histidinol dehydrogenase	-	PF00171	Aldehyde dehydrogenase family	-2.08164	0.00120863	1.10853	0.0304586	-1.03201	0.0413847	-3.07388	5.05e-12	0.0599385	0.924377	3.15643	7.19e-12	metabolic process;oxidoreductase activity;succinate-semialdehyde dehydrogenase activity	biological_process;molecular_function;molecular_function	5830;9710;3138	1.2.1.24;1.2.1.24	Succinate-semialdehyde dehydrogenase.;Succinate-semialdehyde dehydrogenase.	Succinate semialdehyde + NAD(+) + H(2)O = succinate + NADH.;Succinate semialdehyde + NAD(+) + H(2)O = succinate + NADH.	Glutamate metabolism;Butanoate metabolism	Amino Acid Metabolism;Carbohydrate Metabolism	METABOLIC;METABOLIC	metabolism: Carbon (aa)
gene_7884	392112	Carbon-nitrogen hydrolase	-	PF00795	Carbon-nitrogen hydrolase	-2.3812	7.3e-13	-1.19715	3.64e-06	0.465973	0.464517	-1.88747	5.27e-05	-0.746732	0.187466	1.1511	0.00109696	hydrolase activity, acting on carbon-nitrogen (but not peptide) bonds;nitrogen compound metabolic process;nitrilase activity	molecular_function;biological_process;molecular_function	10005;4924;252	3.5.5.1;3.5.5.1;3.5.5.1;3.5.5.1	Nitrilase.;Nitrilase.;Nitrilase.;Nitrilase.	A nitrile + H(2)O = a carboxylate + NH(3).;A nitrile + H(2)O = a carboxylate + NH(3).;A nitrile + H(2)O = a carboxylate + NH(3).;A nitrile + H(2)O = a carboxylate + NH(3).	Nitrogen metabolism;Tryptophan metabolism;Benzoate degradation via CoA ligation;Cyanoamino acid metabolism	Energy Metabolism;Amino Acid Metabolism;Biodegradation of Xenobiotics;Metabolism of Other Amino Acids	METABOLIC;METABOLIC;METABOLIC;METABOLIC	metabolism: Carbon (aa)
gene_7974	343203	Glyoxal oxidase N-terminus-domain containing protein	Yes	PF00187;PF07250;PF09118	Chitin__recognition__protein;Glyoxal__oxidase__N-terminus;Domain__of__unknown__function__DUF1929	-2.64372	2.11e-11	0.690841	0.00460039	0.0158377	0.973299	-2.59262	7.11e-14	0.68925	0.0019883	3.30304	1.28e-21	chitin binding;galactose oxidase activity	molecular_function;molecular_function	5747;19938	1.1.3.9	Galactose oxidase.	D-galactose + O(2) = D-galacto-hexodialose + H(2)O(2).	Galactose metabolism	Carbohydrate Metabolism	METABOLIC	metabolism: Carbon (carbohydrates, chitin)
gene_10396	381262	alpha galactosidase precursor	Yes	PF16499;PF17801	Alpha galactosidase A;Alpha galactosidase C-terminal beta sandwich domain	-3.51571	5.82e-14	-0.488683	0.423785	0.0380923	0.966913	-3.44169	1.48e-13	-0.46863	0.511804	2.99291	4.72e-11	hydrolase activity, hydrolyzing O-glycosyl compounds;carbohydrate metabolic process;alpha-galactosidase activity	molecular_function;biological_process;molecular_function	2933;4143;2936	3.2.1.22;3.2.1.22;3.2.1.22;3.2.1.22	Alpha-galactosidase.;Alpha-galactosidase.;Alpha-galactosidase.;Alpha-galactosidase.	Melibiose + H(2)O = galactose + glucose.;Melibiose + H(2)O = galactose + glucose.;Melibiose + H(2)O = galactose + glucose.;Melibiose + H(2)O = galactose + glucose.	Galactose metabolism;Glycerolipid metabolism;Globoside metabolism;Sphingoglycolipid metabolism	Carbohydrate Metabolism;Metabolism of Complex Lipids;Metabolism of Complex Lipids;Metabolism of Complex Lipids	METABOLIC;METABOLIC;METABOLIC;METABOLIC	metabolism: Carbon (carbohydrates, lipids)
gene_10093	341841	glycoside hydrolase family 3 protein	Yes	PF00933;PF01915;PF14310	Glycosyl hydrolase family 3 N terminal domain;Glycosyl hydrolase family 3 C-terminal domain;Fibronectin type III-like domain	-4.03132	4.6e-07	-1.87612	0.055062	-0.712103	0.684832	-4.67046	5.83e-27	-2.60182	2.51e-08	2.10988	0.000794804	hydrolase activity, hydrolyzing O-glycosyl compounds;carbohydrate metabolic process;beta-glucosidase activity	molecular_function;biological_process;molecular_function	2933;4143;6082	3.2.1.21;3.2.1.21;3.2.1.21	Beta-glucosidase.;Beta-glucosidase.;Beta-glucosidase.	Hydrolysis of terminal, non-reducing beta-D-glucose residues with release of beta-D-glucose.;Hydrolysis of terminal, non-reducing beta-D-glucose residues with release of beta-D-glucose.;Hydrolysis of terminal, non-reducing beta-D-glucose residues with release of beta-D-glucose.	Starch and sucrose metabolism;Cyanoamino acid metabolism;Flavonoids, stilbene and lignin biosynthesis	Metabolism of Complex Carbohydrates;Metabolism of Other Amino Acids;Biosynthesis of Secondary Metabolites	METABOLIC;METABOLIC;METABOLIC	metabolism: Carbon (carbohydrates)
gene_11775	282754	hypothetical protein	-	PF00743	Flavin-binding monooxygenase-like	-6.60269	6.03e-07	-0.559039	0.614433	-0.0318026	0.979163	-6.60629	4.27e-08	-0.603162	0.489041	6.01729	2.5e-06	cyclohexanone monooxygenase activity	molecular_function	10973	1.14.13.22	Cyclohexanone monooxygenase.	Cyclohexanone + NADPH + O(2) = 6-hexanolide + NADP(+) + H(2)O.	Caprolactam degradation	Biodegradation of Xenobiotics	METABOLIC	metabolism: Carbon (carbohydrates)
gene_11784	373776	AhpD-like protein	-	PF02627	Carboxymuconolactone decarboxylase family	-3.5234	1.16e-15	-0.44941	0.452775	0.946566	0.0816136	-2.54186	9.49e-08	0.480119	0.460235	3.03278	2.08e-15	4-carboxymuconolactone decarboxylase activity	molecular_function	21986	4.1.1.44	4-carboxymuconolactone decarboxylase.	2-carboxy-2,5-dihydro-5-oxofuran-2-acetate = 4,5-dihydro-5-oxofuran-2- acetate + CO(2).	Benzoate degradation via hydroxylation	Biodegradation of Xenobiotics	METABOLIC	metabolism: Carbon (carbohydrates)
gene_12245	406392	Glycoside hydrolase superfamily	Yes	PF00332	Glycosyl hydrolases family 17	-2.33524	2.6e-11	-0.868211	0.00106572	0.561403	0.212093	-1.74054	3.15e-06	-0.324749	0.556757	1.43687	2.26e-05	hydrolase activity, hydrolyzing O-glycosyl compounds;carbohydrate metabolic process;glucan 1,3-beta-glucosidase activity	molecular_function;biological_process;molecular_function	2933;4143;2744	3.2.1.58	Glucan 1,3-beta-glucosidase.	Successive hydrolysis of beta-D-glucose units from the non-reducing ends of 1,3-beta-D-glucans, releasing alpha-glucose.	Starch and sucrose metabolism	Metabolism of Complex Carbohydrates	METABOLIC	metabolism: Carbon (carbohydrates)
gene_12299	299496	hypothetical protein	-	PF13738	Pyridine nucleotide-disulphide oxidoreductase	-2.93561	0.000916947	-1.98567	0.0392585	1.40012	0.167664	-1.47924	0.0106111	-0.604693	0.39837	0.895664	0.140809	flavin-containing monooxygenase activity	molecular_function	2890	1.14.13.8	Dimethylaniline monooxygenase (N-oxide forming).	N,N-dimethylaniline + NADPH + O(2) = N,N-dimethylaniline N-oxide + NADP(+) + H(2)O.	\N	\N	\N	metabolism: Carbon (carbohydrates)
gene_12650	283382	acetoacetate-CoA ligase	-	PF00501;PF16177	AMP-binding enzyme;Acetyl-coenzyme A synthetase N-terminus	-3.57892	3.81e-08	-1.08807	0.188153	1.2106	0.112182	-2.33666	1.15e-08	0.104017	0.901026	2.46232	2.88e-10	catalytic activity;metabolic process;acetoacetate-CoA ligase activity	molecular_function;biological_process;molecular_function	2290;5830;13580	6.2.1.16	Acetoacetate--CoA ligase.	ATP + acetoacetate + CoA = AMP + diphosphate + acetoacetyl-CoA.	Butanoate metabolism	Carbohydrate Metabolism	METABOLIC	metabolism: Carbon (carbohydrates)
gene_12654	359271	putative endoglucanase	Yes	PF03443	Glycosyl hydrolase family 61	-4.79423	5.47e-20	-1.87316	6.51e-06	-0.674196	0.313504	-5.43831	9.92e-28	-2.56346	2.66e-11	2.90447	1.21e-08	cellulase activity	molecular_function	6429	3.2.1.4	Cellulase.	Endohydrolysis of 1,4-beta-D-glucosidic linkages in cellulose.	Starch and sucrose metabolism	Metabolism of Complex Carbohydrates	METABOLIC	metabolism: Carbon (carbohydrates)
gene_2385	254751	Glycosyl hydrolase family 65 central catalytic domain-domain containing protein	Yes	PF00754;PF03632;PF03636	F5-8 type C domain;Glycosyl hydrolase family 65 central catalytic domain;Glycosyl hydrolase family 65- N-terminal domain	-2.38297	0.000236317	-1.0818	0.200121	0.348638	0.733518	-2.00002	5.5e-16	-0.750346	0.00102696	1.27102	1.9e-06	cell adhesion;catalytic activity;carbohydrate metabolic process;carbohydrate binding;alpha,alpha-trehalase activity	biological_process;molecular_function;biological_process;molecular_function;molecular_function	5240;2290;4143;13135;2934	3.2.1.28	Alpha,alpha-trehalase.	Alpha,alpha-trehalose + H(2)O = 2 D-glucose.	Starch and sucrose metabolism	Metabolism of Complex Carbohydrates	METABOLIC	metabolism: Carbon (carbohydrates)
gene_2451	400003	Cutinase-domain containing protein	Yes	PF01083	Cutinase	-4.74271	1.27e-10	-1.63943	0.0840224	-1.84065	0.0111412	-6.51801	4.52e-69	-3.4917	1.89e-18	3.06453	3.35e-07	metabolic process;hydrolase activity;extracellular region;cutinase activity	biological_process;molecular_function;cellular_component;molecular_function	5830;9985;3782;23784	3.1.1.74	Cutinase.	Cutin + H(2)O = cutin monomers.	\N	\N	\N	metabolism: Carbon (carbohydrates)
gene_2611	124185	GMC oxidoreductase-domain containing protein	-	PF00732;PF05199	GMC oxidoreductase	-2.26316	0.000103964	-1.66014	0.000322462	0.78633	0.186613	-1.43954	0.0196414	-0.889534	0.117708	0.569906	0.446885	oxidoreductase activity, acting on CH-OH group of donors;FAD binding;long-chain-alcohol oxidase activity	molecular_function;molecular_function;molecular_function	9821;23919;21011	1.1.3.20	Long-chain-alcohol oxidase.	2 long-chain alcohol + O(2) = 2 long-chain aldehyde + 2 H(2)O.	\N	\N	\N	metabolism: Carbon (carbohydrates)
gene_3443	324343	Dienelactone hydrolase	-	PF01738	Dienelactone hydrolase family	-2.02643	5.64e-05	1.13395	0.0731703	-0.35194	0.63476	-2.35271	9.22e-20	0.763326	0.0425091	3.12951	5.04e-21	hydrolase activity;carboxymethylenebutenolidase activity	molecular_function;molecular_function	9985;6425	3.1.1.45	Carboxymethylenebutenolidase.	4-carboxymethylenebut-2-en-4-olide + H(2)O = 4 oxohex-2-enedioate.	1,4-Dichlorobenzene degradation	Biodegradation of Xenobiotics	METABOLIC	metabolism: Carbon (carbohydrates)
gene_3547	327743	tannase and feruloyl esterase	Yes	PF07519	Tannase__and__feruloyl__esterase	-2.97606	3.97e-06	0.779241	0.358757	-0.479447	0.57296	-3.38718	1.93e-23	0.281861	0.637347	3.70445	1.98e-20	feruloyl esterase activity	molecular_function	13461	3.1.1.73	Feruloyl esterase.	Feruloyl-polysaccharide + H(2)O = ferulate + polysaccharide.	\N	\N	\N	metabolism: Carbon (carbohydrates)
gene_5845	275033	phytanoyl-CoA dioxygenase	-	PF05721	Phytanoyl-CoA dioxygenase PhyH	-2.11132	0.00353879	-2.07156	0.0116185	0.909088	0.297273	-1.16526	0.0968119	-1.17681	0.214928	0.00951484	0.994044	NA	NA	NA	NA	NA	NA	NA	NA	NA	metabolism: Carbon (carbohydrates)
gene_6547	329474	Endonuclease/exonuclease/phosphatase	Yes	PF03372	Endonuclease-Exonuclease-phosphatase family	-4.22817	5.08e-06	-2.36381	0.0503325	-0.185119	0.883167	-4.40474	8.82e-08	-2.57251	0.0122452	1.75169	0.306918	NA	NA	NA	NA	NA	NA	NA	NA	NA	metabolism: Carbon (carbohydrates)
gene_7037	277153	putative glycerophosphoryl diester phosphodiesterase	-	PF03009	Glycerophosphoryl diester phosphodiesterase family	-2.16091	1.27e-14	-0.783671	0.00465122	0.920893	0.00152814	-1.20414	0.000226192	0.118624	0.86015	1.34409	5.05e-06	cyclic-nucleotide phosphodiesterase activity;3',5'-cyclic-AMP phosphodiesterase activity;calmodulin-dependent cyclic-nucleotide phosphodiesterase activity;cGMP-stimulated cyclic-nucleotide phosphodiesterase activity;cGMP-inhibited cyclic-nucleotide phosphodiesterase activity;photoreceptor cyclic-nucleotide phosphodiesterase activity;inositol or phosphatidylinositol phosphodiesterase activity;cycl…	molecular_function;molecular_function;molecular_function;molecular_function;molecular_function;molecular_function;molecular_function;cellular_component	2551;2554;2555;2556;2557;2558;2829;4135	3.1.4.-	Phosphoric diester hydrolases.	\N	Aminosugars metabolism	Metabolism of Complex Carbohydrates	METABOLIC	metabolism: Carbon (carbohydrates)
gene_7356	277839	Glycoside hydrolase superfamily	Yes	PF00332	Glycosyl hydrolases family 17	-2.92755	6.97e-13	-0.777523	0.18343	-0.566638	0.173166	-3.45987	1.48e-26	-1.36009	0.000292737	2.12046	2.16e-06	hydrolase activity, hydrolyzing O-glycosyl compounds;carbohydrate metabolic process;glucan 1,3-beta-glucosidase activity	molecular_function;biological_process;molecular_function	2933;4143;2744	3.2.1.58	Glucan 1,3-beta-glucosidase.	Successive hydrolysis of beta-D-glucose units from the non-reducing ends of 1,3-beta-D-glucans, releasing alpha-glucose.	Starch and sucrose metabolism	Metabolism of Complex Carbohydrates	METABOLIC	metabolism: Carbon (carbohydrates)
gene_8020	262086	endo-1%2C3-beta-glucanase Engl1	-	PF03639;PF17652	Glycosyl hydrolase family 81 N-terminal domain;Glycosyl hydrolase family 81 C-terminal domain	-2.4912	4.17e-09	-1.44106	0.00019424	1.49526	7.94e-05	-0.961845	0.00645729	0.0355254	0.960638	1.02001	0.00439569	endo-1,3(4)-beta-glucanase activity	molecular_function	16729	3.2.1.6	Endo-1,3(4)-beta-glucanase.	Endohydrolysis of 1,3- or 1,4-linkages in beta-D-glucans when the glucose residue whose reducing group is involved in the linkage to be hydrolysed is itself substituted at C-3.	\N	\N	\N	metabolism: Carbon (carbohydrates)
gene_8868	373132	sucrose-6-phosphate hydrolase	Yes	PF00251;PF08244	Glycosyl hydrolases family 32 N-terminal domain;Glycosyl hydrolases family 32 C terminal	-3.30689	2.01e-06	-1.31902	0.11142	-0.816673	0.342629	-4.0848	1.95e-33	-2.15294	2.47e-29	1.95536	6.37e-07	hydrolase activity, hydrolyzing O-glycosyl compounds;carbohydrate metabolic process;beta-fructofuranosidase activity	molecular_function;biological_process;molecular_function	2933;4143;2942	3.2.1.26;3.2.1.26	Beta-fructofuranosidase.;Beta-fructofuranosidase.	Hydrolysis of terminal non-reducing beta-D-fructofuranoside residues in beta-D-fructofuranosides.;Hydrolysis of terminal non-reducing beta-D-fructofuranoside residues in beta-D-fructofuranosides.	Galactose metabolism;Starch and sucrose metabolism	Carbohydrate Metabolism;Metabolism of Complex Carbohydrates	METABOLIC;METABOLIC	metabolism: Carbon (carbohydrates)
gene_9201	260664	Glycoside hydrolase superfamily	-	PF00150	Cellulase glycosyl hydrolase family 5	-2.02213	0.00449666	-0.307332	0.727013	0.755786	0.327923	-1.21457	0.187669	0.427273	0.720841	1.68116	0.02265	hydrolase activity, hydrolyzing O-glycosyl compounds;carbohydrate metabolic process;glucan 1,3-beta-glucosidase activity	molecular_function;biological_process;molecular_function	2933;4143;2744	3.2.1.58	Glucan 1,3-beta-glucosidase.	Successive hydrolysis of beta-D-glucose units from the non-reducing ends of 1,3-beta-D-glucans, releasing alpha-glucose.	Starch and sucrose metabolism	Metabolism of Complex Carbohydrates	METABOLIC	metabolism: Carbon (carbohydrates)
gene_9669	85858	hypothetical protein	-	PF00724	NADH:flavin oxidoreductase - NADH oxidase family	-2.4822	2.69e-16	-0.996601	0.014353	-0.749307	0.013768	-3.19626	1.57e-35	-1.76638	2.02e-09	1.45528	0.000182472	FMN binding;oxidoreductase activity;12-oxophytodienoate reductase activity	molecular_function;molecular_function;molecular_function	7744;9710;9836	1.3.1.42	12-oxophytodienoate reductase.	8-[(1R,2R)-3-oxo-2-{(Z)-pent-2-enyl}cyclopentyl]octanoate + NADP(+) = (15Z)-12-oxophyto-10,15-dienoate + NADPH.	\N	\N	\N	metabolism: Carbon (carbohydrates)
gene_9728	351506	Six-hairpin glycosidase-like protein	Yes	PF00723	Glycosyl hydrolases family 15	-3.0962	1.99e-06	-0.84353	0.408732	-1.92493	0.00240087	-4.98677	1.92e-50	-2.78274	5.36e-13	2.22364	1.12e-05	catalytic activity;glucan 1,4-alpha-glucosidase activity;polysaccharide metabolic process	molecular_function;molecular_function;biological_process	2290;2745;4144	3.2.1.3	Glucan 1,4-alpha-glucosidase.	Hydrolysis of terminal 1,4-linked alpha-D-glucose residues successively from non-reducing ends of the chains with release of beta-D-glucose.	Starch and sucrose metabolism	Metabolism of Complex Carbohydrates	METABOLIC	metabolism: Carbon (carbohydrates)
gene_9841	351676	Carbonic anhydrase	-	PF00484	Carbonic anhydrase	-3.00623	0.00535354	-0.472951	0.775876	2.45946	0.0148752	-0.535969	0.782965	1.96173	0.117549	2.50906	0.0321014	carbonate dehydratase activity;zinc ion binding;carbon utilization	molecular_function;molecular_function;biological_process	2531;5939;9282	4.2.1.1	Carbonate dehydratase.	H(2)CO(3) = CO(2) + H(2)O.	Nitrogen metabolism	Energy Metabolism	METABOLIC	metabolism: Carbon (carbonate)
gene_5640	24205	Thiolase%2C N-terminal domain-domain containing protein	-	PF00108;PF02803	Thiolase-__N-terminal__domain;Thiolase-__C-terminal__domain	-2.12675	1.32e-25	-1.23792	1.1e-11	1.3826	1.99e-10	-0.709976	0.000533511	0.126372	0.715667	0.857923	1.01e-07	catalytic activity;metabolic process;acetyl-CoA C-acyltransferase activity	molecular_function;biological_process;molecular_function	2290;5830;2436	2.3.1.16;2.3.1.16;2.3.1.16;2.3.1.16;2.3.1.16	Acetyl-CoA C-acyltransferase.;Acetyl-CoA C-acyltransferase.;Acetyl-CoA C-acyltransferase.;Acetyl-CoA C-acyltransferase.;Acetyl-CoA C-acyltransferase.	Acyl-CoA + acetyl-CoA = CoA + 3-oxoacyl-CoA.;Acyl-CoA + acetyl-CoA = CoA + 3-oxoacyl-CoA.;Acyl-CoA + acetyl-CoA = CoA + 3-oxoacyl-CoA.;Acyl-CoA + acetyl-CoA = CoA + 3-oxoacyl-CoA.;Acyl-CoA + acetyl-CoA = CoA + 3-oxoacyl-CoA.	Benzoate degradation via hydroxylation;Fatty acid biosynthesis (path 2);Valine, leucine and isoleucine degradation;Fatty acid metabolism;Bile acid biosynthesis	Biodegradation of Xenobiotics;Lipid Metabolism;Amino Acid Metabolism;Lipid Metabolism;Lipid Metabolism	METABOLIC;METABOLIC;METABOLIC;METABOLIC;METABOLIC	metabolism: Carbon (essential mevalonate pathway)
gene_1629	365452	Lysophospholipase	-	PF01735	Lysophospholipase catalytic domain	-2.63271	1.11e-10	-1.29211	0.00139102	1.2001	0.00150562	-1.40214	0.000185114	-0.109736	0.888504	1.31209	0.00101503	phospholipase activity;phospholipid catabolic process;metabolic process;lysophospholipase activity	molecular_function;biological_process;biological_process;molecular_function	2994;6987;5830;2996	3.1.1.5	Lysophospholipase.	2-lysophosphatidylcholine + H(2)O = glycerophosphocholine + a fatty acid anion.	Phospholipid degradation	Metabolism of Complex Lipids	METABOLIC	metabolism: Carbon (lipids)
gene_2450	254050	lipase 3 precursor	Yes	PF00135	Carboxylesterase family	-4.19054	3.77e-06	-2.16104	0.0132988	-1.47753	0.0280073	-5.65569	3.64e-12	-3.65039	1.27e-07	1.8735	0.235751	triacylglycerol lipase activity	molecular_function	3166	3.1.1.3	Triacylglycerol lipase.	Triacylglycerol + H(2)O = diacylglycerol + a fatty acid anion.	Glycerolipid metabolism	Metabolism of Complex Lipids	METABOLIC	metabolism: Carbon (lipids)
gene_3278	376764	hypothetical protein	-	PF00043;PF13417	Glutathione S-transferase- C-terminal domain;Glutathione S-transferase- N-terminal domain	-2.16397	1.2e-06	-1.39522	0.00263062	0.907564	0.076924	-1.21962	2.13e-06	-0.507882	0.0278604	0.732774	0.00421361	prostaglandin-E synthase activity	molecular_function	23483	5.3.99.3	Prostaglandin-E synthase.	(5Z,13E)-(15S)-9-alpha,11-alpha-epidioxy-15-hydroxyprosta-5,13-dienoate = (5Z,13E)-(15S)-11-alpha,15-dihydroxy-9-oxoprosta-5,13-dienoate.	Prostaglandin and leukotriene metabolism	Metabolism of Complex Lipids	METABOLIC	metabolism: Carbon (lipids)
gene_10294	297752	acid phosphatase	Yes	PF04185	Phosphoesterase family	-2.18292	3.64e-08	-0.36224	0.59672	-1.73419	5.84e-05	-3.88374	1.33e-49	-2.11373	2.9e-14	1.79	6.35e-12	hydrolase activity, acting on ester bonds;acid phosphatase activity	molecular_function;molecular_function	9986;2441	3.1.3.2;3.1.3.2	Acid phosphatase.;Acid phosphatase.	An orthophosphoric monoester + H(2)O = an alcohol + phosphate.;An orthophosphoric monoester + H(2)O = an alcohol + phosphate.	gamma-Hexachlorocyclohexane degradation;Riboflavin metabolism	Biodegradation of Xenobiotics;Metabolism of Cofactors and Vitamins	METABOLIC;METABOLIC	metabolism: Carbon/Nitrogen
gene_610	7879	Fumarylacetoacetase-like protein	-	PF01557	Fumarylacetoacetate FAA hydrolase family	-2.48959	1.37e-11	-1.03775	0.00421462	0.261901	0.623824	-2.20036	1.02e-15	-0.794489	0.000323665	1.42812	3.1e-07	catalytic activity;metabolic process;acylpyruvate hydrolase activity	molecular_function;biological_process;molecular_function	2290;5830;22031	3.7.1.5	Acylpyruvate hydrolase.	A 3-acylpyruvate + H(2)O = a fatty acid anion + pyruvate.	Tyrosine metabolism	Amino Acid Metabolism	METABOLIC	metabolism: Carbon/Nitrogen
gene_839	313936	hypothetical protein	-	PF01593	Flavin containing amine oxidoreductase	-2.2858	1.45e-05	-0.193527	0.836035	0.55054	0.416949	-1.69867	2.76e-07	0.338791	0.275148	2.05904	1.16e-11	NA	NA	NA	NA	NA	NA	NA	NA	NA	metabolism: Carbon/Nitrogen
gene_5186	18790	CoA-transferase family III domain-containing protein	-	PF02515	CoA-transferase__family__III	-2.81383	9.67e-06	-0.832221	0.156695	0.842168	0.207882	-1.91411	0.0191912	-0.0119671	0.995448	1.93524	0.0084136	catalytic activity;metabolic process	molecular_function;biological_process	2290;5830	NA	NA	NA	NA	NA	NA	metabolism: misc.
gene_12647	299295	D-isomer-specific 2-hydroxyacid dehydrogenase-like protein	-	PF02826	D-isomer specific 2-hydroxyacid dehydrogenase- NAD binding domain	-2.41331	6.91e-10	-1.52015	0.000286244	0.296921	0.699123	-2.07821	1.83e-09	-1.2402	0.000844411	0.854866	0.00118632	oxidoreductase activity, acting on the CH-OH group of donors, NAD or NADP as acceptor;cofactor binding	molecular_function;molecular_function	9823;22441	NA	NA	NA	NA	NA	NA	metabolism: misc. (catalyzes reaction that produces pyruvate)
gene_11752	355604	aromatic compound dioxygenase	Yes	PF00775	Dioxygenase	-7.27727	3.05e-09	-0.689556	0.727776	1.91749	0.306484	-5.33451	3.36e-06	1.20662	0.473637	6.62438	4.93e-58	catalytic activity;aromatic compound metabolic process;ferric iron binding;iron ion binding;oxidoreductase activity, acting on single donors with incorporation of molecular oxygen, incorporation of two atoms of oxygen	molecular_function;biological_process;molecular_function;molecular_function;molecular_function	2290;4851;5873;3721;9903	NA	NA	NA	NA	NA	NA	metabolism: misc. (dioxygenase)
gene_686	9072	Intradiol ring-cleavage dioxygenase	Yes	PF00775	Dioxygenase	-2.54948	0.00397127	-1.29894	0.103143	0.451119	0.693337	-2.06403	0.0295236	-0.869035	0.441899	1.21963	0.242551	catalytic activity;aromatic compound metabolic process;ferric iron binding;iron ion binding;oxidoreductase activity, acting on single donors with incorporation of molecular oxygen, incorporation of two atoms of oxygen	molecular_function;biological_process;molecular_function;molecular_function;molecular_function	2290;4851;5873;3721;9903	NA	NA	NA	NA	NA	NA	metabolism: misc. (dioxygenase)
gene_10392	88921	Peptidase S8/S53 domain-containing protein	Yes	PF00082	Subtilase__family	-2.46828	0.000697858	-1.01893	0.261237	1.17078	0.163678	-1.2486	0.0131542	0.136075	0.88812	1.39973	0.00123154	subtilase activity;proteolysis;cerevisin activity	molecular_function;biological_process;molecular_function	2700;4639;2687	3.4.21.48	Cerevisin.	Hydrolysis of proteins with broad specificity, and of BZ-Arg-OET > Ac-Tyr-OET. Does not hydrolyse peptide amides.	\N	\N	\N	metabolism: protease
gene_2788	302852	metalloprotease 1 precursor	Yes	PF05572	Pregnancy-associated plasma protein-A	-2.81114	0.00194404	-0.640629	0.519211	0.232818	0.88092	-2.53128	0.0169461	-0.422112	0.813981	2.14906	0.0173022	NA	NA	NA	NA	NA	NA	NA	NA	NA	metabolism: protease
gene_10245	352703	Frag1/DRAM/Sfk1 family-domain containing protein	-	PF10277	Frag1-DRAM-Sfk1 family	-2.83376	0.0021805	0.165809	0.923896	0.246361	0.864739	-2.58831	4.53e-06	0.39464	0.605892	2.99941	8.8e-08	NA	NA	NA	NA	NA	NA	NA	NA	NA	misc. cell (apoptosis)
gene_11495	266257	Phosphatidylinositol transfer protein SFH5	-	PF00650	CRAL-TRIO domain	-2.03943	0.00686283	-0.312039	0.798291	0.674869	0.451267	-1.33329	0.00344215	0.344072	0.373797	1.69957	0.00014814	NA	NA	NA	NA	NA	NA	NA	NA	NA	misc. cell (cytoskeleton)
gene_11724	109707	P-loop containing nucleoside triphosphate hydrolase protein	-	PF00063;PF00612;PF01843	Myosin head motor domain;IQ calmodulin-binding motif;DIL domain	-2.13475	4.3e-05	-1.05353	0.076494	0.822532	0.192947	-1.27715	7.76e-05	-0.249437	0.565402	1.04962	0.000281659	motor activity;ATP binding;myosin complex;DNA topoisomerase type I activity	molecular_function;molecular_function;cellular_component;molecular_function	2241;3736;9681;2371	5.99.1.2	DNA topoisomerase.	ATP-independent breakage of single-stranded DNA, followed by passage and rejoining.	\N	\N	\N	misc. cell (cytoskeleton/signaling)
gene_12135	115644	hypothetical protein	-	PF00505	HMG high mobility group box	-2.22709	4.87e-06	-1.75528	0.000879632	1.77584	0.0014052	-0.427256	0.65977	-0.00376188	0.998418	0.447443	0.62278	NA	NA	NA	NA	NA	NA	NA	NA	NA	misc. cell (DNA)
gene_2936	400364	expressed protein	-	PF00249	Myb-like DNA-binding domain	-3.4885	3.57e-10	-1.52924	0.00441248	1.12684	0.113049	-2.31754	0.000606223	-0.419851	0.705444	1.93211	0.000856087	DNA binding	molecular_function	2176	NA	NA	NA	NA	NA	NA	misc. cell (DNA)
gene_5311	402166	expressed protein	-	PF00249	Myb-like DNA-binding domain	-3.35983	8.28e-06	-0.889507	0.275327	0.642132	0.380549	-2.67391	4.93e-06	-0.264689	0.729106	2.43763	0.00036933	DNA binding	molecular_function	2176	NA	NA	NA	NA	NA	NA	misc. cell (DNA)
gene_1724	252514	hypothetical protein	-	PF01408;PF02894	Oxidoreductase family- NAD-binding Rossmann fold;Oxidoreductase family- C-terminal alpha-beta domain	-2.47353	8.28e-06	0.0203142	0.986847	0.980731	0.179882	-1.45535	0.000126587	0.980327	0.0194151	2.45552	2.99e-16	oxidoreductase activity;electron transport;metabolic process	molecular_function;biological_process;biological_process	9710;4283;5830	NA	NA	NA	NA	NA	NA	misc. cell (electron transfer)
gene_3791	401273	hypothetical protein	-	PF03060	Nitronate monooxygenase	-3.27878	2.13e-36	-0.874593	0.0134746	0.52079	0.308973	-2.71667	3.27e-14	-0.372369	0.587509	2.36925	1.71e-14	electron transport;oxidoreductase activity	biological_process;molecular_function	4283;9710	NA	NA	NA	NA	NA	NA	misc. cell (electron transfer)
gene_656	313610	GroES (chaperonin 10)-like protein	-	-	-	-2.41203	8.13e-07	-1.95019	9.07e-05	1.01517	0.271364	-1.37627	0.120356	-0.966203	0.455571	0.429974	0.624899	NADPH:quinone reductase activity	molecular_function	2413	1.6.5.5	NADPH:quinone reductase.	NADPH + quinone = NADP(+) + semiquinone.	\N	\N	\N	misc. cell (electron transfer)
gene_12238	358692	ferric reductase	-	PF01794;PF08022;PF08030	Ferric reductase like transmembrane component;FAD-binding domain;Ferric reductase NAD binding domain	-5.13882	7.56e-17	1.78386	0.231006	-1.697	4.33e-05	-6.77397	3.27e-14	0.0692074	0.983859	6.84294	4.9e-07	iron ion binding;electron transport;integral to membrane;oxidoreductase activity;FAD binding;ferric-chelate reductase activity	molecular_function;biological_process;cellular_component;molecular_function;molecular_function;molecular_function	3721;4283;9321;9710;23919;287	NA	NA	NA	NA	NA	NA	misc. cell (electron transport)
gene_5493	334961	thiamine pyrophosphate-requiring enzyme	-	PF00205;PF02775;PF02776	Thiamine pyrophosphate enzyme- central domain;Thiamine pyrophosphate enzyme- C-terminal TPP binding domain;Thiamine pyrophosphate enzyme- N-terminal TPP binding domain	-2.68401	6.71e-23	-1.38588	3.24e-05	1.19145	9.54e-05	-1.45713	1.12e-08	-0.213362	0.707772	1.2672	1.32e-05	catalytic activity;thiamin pyrophosphate binding;magnesium ion binding	molecular_function;molecular_function;molecular_function	2290;13821;281	4.1.-.-	Carbon-carbon lyases.	\N	\N	\N	\N	misc. cell (essential cofactor)
gene_1300	375080	Beta-lactamase-like protein	-	-	-	-4.88153	0.00283786	-1.03422	0.532474	0.949056	0.512573	-3.89706	0.0391706	-0.109882	0.973373	3.79699	0.0582709	hydrolase activity	molecular_function	9985	NA	NA	NA	NA	NA	NA	misc. cell (mitochondria)
gene_1781	365499	putative cytochrome b5	-	PF00173	Cytochrome b5-like Heme-Steroid binding domain	-3.15652	3.16e-22	-1.54653	3.34e-09	1.04443	0.00330508	-2.07605	2.62e-08	-0.523131	0.226315	1.57978	2.11e-06	heme binding;transition metal ion binding	molecular_function;molecular_function	12251;21336	NA	NA	NA	NA	NA	NA	misc. cell (mitochondria)
gene_4732	289665	YjeF N-terminal domain-containing protein	-	PF03853	YjeF-related__protein__N-terminus	-2.63292	9.32e-10	-1.71098	1.01e-06	1.95025	1.24e-05	-0.662735	0.369351	0.220453	0.85633	0.894068	0.111746	NA	NA	NA	NA	NA	NA	NA	NA	NA	misc. cell (mRNA decay)
gene_8983	343966	Acyl-CoA N-acyltransferase	-	PF01233;PF02799	Myristoyl-CoA:protein N-myristoyltransferase- N-terminal domain;Myristoyl-CoA:protein N-myristoyltransferase- C-terminal domain	-2.59475	0.000396252	-2.16386	0.0300181	0.787614	0.382672	-1.76217	0.00978584	-1.39395	0.213483	0.408022	0.767939	glycylpeptide N-tetradecanoyltransferase activity	molecular_function	2785	2.3.1.97	Glycylpeptide N-tetradecanoyltransferase.	Tetradecanoyl-CoA + glycyl-peptide = CoA + N-tetradecanoylglycyl- peptide.	\N	\N	\N	misc. cell (post-translational modification)
gene_2662	322635	hypothetical protein	-	PF00646	F-box domain	-2.40466	1.63e-05	-1.00346	0.232234	1.41991	0.0401815	-0.953556	0.0615132	0.397109	0.69775	1.37377	0.00534287	NA	NA	NA	NA	NA	NA	NA	NA	NA	misc. cell (protein turnover)
gene_4092	318319	Redoxin	-	PF08534	Redoxin	-2.66131	1.49e-08	-0.463689	0.462154	0.0808614	0.922491	-2.54208	9.51e-15	-0.399554	0.260199	2.16275	7.74e-11	oxidoreductase activity;peroxiredoxin activity	molecular_function;molecular_function	9710;25163	NA	NA	NA	NA	NA	NA	ROS protection (anti-oxidant)
gene_11492	106501	Ceramidase	-	PF05875	Ceramidase	-2.47918	6.8e-05	-0.529649	0.480568	0.471005	0.52024	-1.96561	0.000720958	-0.0759886	0.950439	1.9127	0.000987285	Golgi membrane;endoplasmic reticulum membrane;ceramide metabolic process;integral to membrane;hydrolase activity, acting on carbon-nitrogen (but not peptide) bonds, in linear amides;histone deacetylase activity;protein N-terminal asparagine amidohydrolase activity;UDP-3-O-[3-hydroxymyristoyl] N-acetylglucosamine deacetylase activity;iprodione amidohydrolase activity;(3,5-dichlorophenylurea)acetat…	cellular_component;cellular_component;biological_process;cellular_component;molecular_function;molecular_function;molecular_function;molecular_function;molecular_function;molecular_function;molecular_function;molecular_function;molecular_function;molecular_function	140;3978;4799;9321;10006;2805;6078;6380;11049;11050;19211;19212;19328;21832	3.5.1.-;3.5.1.-;3.5.1.-;3.5.1.-	In linear amides.;In linear amides.;In linear amides.;In linear amides.	\N;\N;\N;\N	Nicotinate and nicotinamide metabolism;Pantothenate and CoA biosynthesis;Arginine and proline metabolism;Lipopolysaccharide biosynthesis	Metabolism of Cofactors and Vitamins;Metabolism of Cofactors and Vitamins;Amino Acid Metabolism;Metabolism of Complex Carbohydrates	METABOLIC;METABOLIC;METABOLIC;METABOLIC	signaling
gene_12815	283788	Phosphatidic acid phosphatase type 2/haloperoxidase	-	PF01569	PAP2 superfamily	-2.10854	0.000686968	-0.467962	0.616335	0.41292	0.615491	-1.67164	6.92e-06	-0.0750824	0.92411	1.61069	0.000162204	catalytic activity;membrane	molecular_function;cellular_component	2290;9320	NA	NA	NA	NA	NA	NA	signaling
gene_6711	290824	PAP2 superfamily-domain containing protein	-	PF14378	PAP2 superfamily	-2.72144	1.3e-06	-0.852349	0.184139	1.04215	0.0942058	-1.64946	0.0237716	0.174255	0.906815	1.84546	0.00487604	NA	NA	NA	NA	NA	NA	NA	NA	NA	signaling
gene_455	313170	expressed protein	Yes	PF01607	Chitin binding Peritrophin-A domain	-5.35936	6.44e-18	-0.580227	0.603571	2.04497	0.0823452	-3.28163	1.61e-16	1.44457	0.0808839	4.74834	7.47e-42	extracellular region;chitin metabolic process;chitin binding	cellular_component;biological_process;molecular_function	3782;4198;5747	NA	NA	NA	NA	NA	NA	signaling (cell wall)
gene_8937	343621	expressed protein	Yes	PF01607	Chitin binding Peritrophin-A domain	-5.62535	0.000264835	-1.56769	0.329036	1.27017	0.482594	-4.32422	0.000677534	-0.315278	0.770068	4.02833	0.000864834	extracellular region;chitin metabolic process;chitin binding	cellular_component;biological_process;molecular_function	3782;4198;5747	NA	NA	NA	NA	NA	NA	signaling (cell wall)
gene_8939	343623	expressed protein	Yes	PF01607	Chitin binding Peritrophin-A domain	-2.92247	0.00198745	-1.12215	0.412839	1.50942	0.156308	-1.35453	0.390013	0.373227	0.905691	1.74391	0.258552	extracellular region;chitin metabolic process;chitin binding	cellular_component;biological_process;molecular_function	3782;4198;5747	NA	NA	NA	NA	NA	NA	signaling (cell wall)
gene_9968	42330	expressed protein	Yes	PF01607	Chitin__binding__Peritrophin-A__domain	-4.46639	0.0012269	-1.34111	0.294702	-0.00128254	0.999566	-4.42483	0.000362024	-1.35702	0.241343	3.09549	0.0403193	extracellular region;chitin metabolic process;chitin binding	cellular_component;biological_process;molecular_function	3782;4198;5747	NA	NA	NA	NA	NA	NA	signaling (cell wall)
gene_9697	351462	Ser-Thr-rich glycosyl-phosphatidyl-inositol-anchored membrane family-domain containing protein	Yes	PF10342	Ser-Thr-rich__glycosyl-phosphatidyl-inositol-anchored__membrane__family	-2.52477	1.2e-08	-1.06566	0.011012	0.0373338	0.96187	-2.45305	1.11e-14	-1.04584	2.69e-07	1.42895	1.83e-05	NA	NA	NA	NA	NA	NA	NA	NA	NA	signalling (cell wall organization, growth)
gene_6739	330322	G protein-coupled glucose receptor regulating Gpa2-domain containing protein	-	PF11710;PF11970	G protein-coupled glucose receptor regulating Gpa2;G protein-coupled glucose receptor regulating Gpa2 C-term	-2.52638	4.04e-06	-0.773811	0.293084	-0.278445	0.755601	-2.77177	1.04e-25	-1.06877	4.71e-08	1.72424	4.57e-12	NA	NA	NA	NA	NA	NA	NA	NA	NA	signalling (GLUCOSE RECEPTOR)
gene_2061	321212	Cyanovirin-N	-	PF08881	CVNH domain	-3.80967	1.83e-24	-1.25791	5.23e-08	0.922351	0.0025973	-2.85582	1.28e-16	-0.356332	0.33174	2.52057	2.07e-13	NA	NA	NA	NA	NA	NA	NA	NA	NA	signalling (pathogen/virus recogition)
gene_3754	328054	Metallo-dependent phosphatase-like protein	Yes	-	-	-3.00054	1.65e-08	-0.171645	0.884174	0.825993	0.233197	-2.1384	3.89e-16	0.632954	0.102234	2.79339	1.85e-20	hydrolase activity;endopolyphosphatase activity	molecular_function;molecular_function	9985;292	3.6.1.10	Endopolyphosphatase.	Polyphosphate + N H(2)O = (N+1) oligophosphate.	\N	\N	\N	signalling (phosphatase)
gene_12632	360216	hypothetical protein	-	PF13426	PAS domain	-2.53461	2.42e-06	-0.173547	0.86222	-0.496434	0.443574	-3.01371	7.41e-18	-0.6869	0.0640716	2.34118	1.79e-08	signal transducer activity;signal transduction;two-component sensor activity;two-component signal transduction system (phosphorelay)	molecular_function;biological_process;molecular_function;biological_process	3228;5250;154;157	NA	NA	NA	NA	NA	NA	signalling (sensor)
gene_3996	384737	PAS domain-domain containing protein	-	PF13426	PAS__domain	-2.82723	2.22e-05	-0.819123	0.317382	0.469478	0.613235	-2.32097	4.31e-06	-0.369928	0.604244	1.97392	4.19e-05	signal transducer activity;signal transduction;two-component sensor activity;two-component signal transduction system (phosphorelay)	molecular_function;biological_process;molecular_function;biological_process	3228;5250;154;157	NA	NA	NA	NA	NA	NA	signalling (sensor)
gene_6874	337071	Proteolipid membrane potential modulator	-	PF01679	Proteolipid__membrane__potential__modulator	-2.63555	3.49e-07	-1.57823	0.0119499	1.78807	0.000760252	-0.81647	0.00290598	0.187521	0.782367	1.02452	0.0046636	integral to membrane	cellular_component	9321	NA	NA	NA	NA	NA	NA	signalling (stress regulator, particularly regarding membrane potential and cation concentration inside the cell)
gene_198	2379	putative chaperone/heat shock protein Hsp12	-	PF04119	Heat shock protein 9-12	-5.88536	4.35e-06	-1.1014	0.564372	3.07487	0.0192193	-2.83361	0.201089	1.94031	0.355285	4.76887	0.00184023	response to stress	biological_process	5053	NA	NA	NA	NA	NA	NA	stress (hsp)
gene_942	269154	Heat shock protein 9/12-domain containing protein	-	PF04119	Heat shock protein 9-12	-4.37132	0.0014395	0.383737	0.928537	1.45559	0.282759	-2.8967	0.0133166	1.81051	NA	4.70352	NA	response to stress	biological_process	5053	NA	NA	NA	NA	NA	NA	stress (hsp)
gene_10721	350269	expressed protein	-	PF00172;PF11951	Fungal Zn2-Cys6 binuclear cluster domain;Fungal specific transcription factor domain	-2.5054	8.34e-05	0.161944	0.731886	-0.178113	0.780722	-2.6486	1.42e-05	-0.0328633	0.972743	2.62824	3.29e-06	transcription factor activity;nucleus;regulation of transcription, DNA-dependent;zinc ion binding	molecular_function;cellular_component;biological_process;molecular_function	2196;3838;4504;5939	NA	NA	NA	NA	NA	NA	transcription
gene_11131	353052	expressed protein	-	PF00172	Fungal Zn2-Cys6 binuclear cluster domain	-2.17217	2.21e-07	-0.304168	0.520411	0.341222	0.533831	-1.79984	8.68e-05	0.0175831	0.986388	1.83242	4.1e-06	transcription factor activity;nucleus;regulation of transcription, DNA-dependent;zinc ion binding	molecular_function;cellular_component;biological_process;molecular_function	2196;3838;4504;5939	NA	NA	NA	NA	NA	NA	transcription
gene_12369	112588	expressed protein	-	-	-	-2.00267	0.00152568	-0.319873	0.673479	0.0755119	0.929131	-1.89915	8.17e-05	-0.261066	0.54234	1.65581	0.00130793	transcription factor activity;nucleus;regulation of transcription, DNA-dependent;sequence-specific DNA binding;protein dimerization activity	molecular_function;cellular_component;biological_process;molecular_function;molecular_function	2196;3838;4504;19030;21401	NA	NA	NA	NA	NA	NA	transcription
gene_12655	126248	Fungal specific transcription factor domain-domain containing protein	-	PF00172;PF04082	Fungal Zn2-Cys6 binuclear cluster domain;Fungal specific transcription factor domain	-2.20561	1.81e-09	-1.29281	3.01e-06	0.601726	0.136316	-1.57046	9.73e-05	-0.70891	0.0632992	0.879329	0.0319617	transcription factor activity;nucleus;regulation of transcription, DNA-dependent;zinc ion binding;DNA binding;transcription	molecular_function;cellular_component;biological_process;molecular_function;molecular_function;biological_process	2196;3838;4504;5939;2176;4499	NA	NA	NA	NA	NA	NA	transcription
gene_1982	399313	Fungal specific transcription factor domain-domain containing protein	-	PF00172;PF04082	Fungal Zn2-Cys6 binuclear cluster domain;Fungal specific transcription factor domain	-2.02326	9.24e-07	-0.947044	0.0498846	0.470634	0.354046	-1.51148	3.39e-07	-0.492769	0.203763	1.04292	0.00397586	transcription factor activity;nucleus;regulation of transcription, DNA-dependent;zinc ion binding;nucleic acid binding;intracellular;DNA binding;transcription	molecular_function;cellular_component;biological_process;molecular_function;molecular_function;cellular_component;molecular_function;biological_process	2196;3838;4504;5939;2175;3827;2176;4499	NA	NA	NA	NA	NA	NA	transcription
gene_4071	94772	hypothetical protein	-	PF00096	Zinc finger- C2H2 type	-2.1116	3.41e-11	-0.847537	0.00187806	0.2919	0.517689	-1.78479	4.15e-08	-0.573502	0.0910916	1.23486	8.02e-05	nucleic acid binding;intracellular;zinc ion binding	molecular_function;cellular_component;molecular_function	2175;3827;5939	NA	NA	NA	NA	NA	NA	transcription
gene_680	8984	hypothetical protein	-	PF00096	Zinc finger- C2H2 type	-2.96894	1.55e-06	-1.18939	0.0646443	0.742666	0.29383	-2.19104	1.15e-07	-0.464644	0.125724	1.7483	4.39e-05	nucleic acid binding;intracellular;zinc ion binding	molecular_function;cellular_component;molecular_function	2175;3827;5939	NA	NA	NA	NA	NA	NA	transcription
gene_7976	50487	expressed protein	-	PF00172	Fungal Zn2-Cys6 binuclear cluster domain	-2.4901	2.95e-06	-0.638785	0.0464355	1.07649	0.00105723	-1.37726	0.0118638	0.421046	0.273433	1.81778	0.000315027	transcription factor activity;nucleus;regulation of transcription, DNA-dependent;zinc ion binding	molecular_function;cellular_component;biological_process;molecular_function	2196;3838;4504;5939	NA	NA	NA	NA	NA	NA	transcription
gene_1101	314396	Ribosome maturation protein SBDS	-	PF01172	Shwachman-Bodian-Diamond__syndrome__SBDS__protein	-3.01656	1.73e-06	-0.450431	0.860415	0.9495	0.247564	-2.04416	1.12e-06	0.473709	0.866422	2.53082	0.00143666	NA	NA	NA	NA	NA	NA	NA	NA	NA	translation
gene_3810	159062	Major facilitator superfamily domain-containing protein	-	PF07690	Major Facilitator Superfamily	-2.63753	3.23e-08	-0.777285	0.218689	-0.0632765	0.944796	-2.66691	9.58e-21	-0.859218	0.00313197	1.82892	4.44e-10	NA	NA	NA	NA	NA	NA	NA	NA	NA	transporter
gene_8692	346794	Major facilitator superfamily domain-containing protein	-	PF07690	Major Facilitator Superfamily	-2.72431	2.47e-07	-1.99947	2.47e-05	1.02629	0.0688569	-1.67406	0.0105057	-0.993408	0.178931	0.708489	0.389248	NA	NA	NA	NA	NA	NA	NA	NA	NA	transporter
gene_870	365125	hypothetical protein	-	PF10334;PF10337;PF13515	Aromatic acid exporter family member 2;Putative ER transporter- 6TM- N-terminal;Fusaric acid resistance protein-like	-2.23682	1.18e-05	-1.79916	0.000730517	1.51845	0.012292	-0.688067	0.132746	-0.300097	0.683865	0.414439	0.220506	NA	NA	NA	NA	NA	NA	NA	NA	NA	transporter
gene_9198	338479	Major facilitator superfamily domain-containing protein	-	-	-	-2.65743	2.89e-06	-1.43141	0.0116185	0.435978	0.63857	-2.16328	0.00494697	-1.01208	0.32289	1.17132	0.171481	NA	NA	NA	NA	NA	NA	NA	NA	NA	transporter
gene_2402	122116	plasma membrane ammonium transporter	-	PF01184	GPR1-FUN34-yaaH family	-2.11719	6.96e-07	-1.16652	0.00479105	-1.10197	0.00263483	-3.17758	8.46e-17	-2.28533	2.57e-11	0.923961	0.0987826	membrane	cellular_component	9320	NA	NA	NA	NA	NA	NA	transporter (acetate)
gene_2880	255764	hypothetical protein	-	PF00122;PF00690;PF00702	E1-E2 ATPase;Cation transporter-ATPase- N-terminus;haloacid dehalogenase-like hydrolase	-2.02946	9.55e-09	-0.231199	0.608919	-0.289123	0.548644	-2.28625	2.4e-15	-0.538786	0.0341981	1.76757	3.7e-11	ATP binding;transport;ATPase activity, coupled to transmembrane movement of ions, phosphorylative mechanism;membrane;cation transport;proton transport;integral to membrane;ATPase activity;hydrolase activity, acting on acid anhydrides, catalyzing transmembrane movement of substances;hydrogen-exporting ATPase activity, phosphorylative mechanism	molecular_function;biological_process;molecular_function;cellular_component;biological_process;biological_process;cellular_component;molecular_function;molecular_function;molecular_function	3736;4927;8976;9320;4929;9298;9321;10082;10015;6204	3.6.3.6	Proton-exporting ATPase.	ATP + H(2)O + H(+)(In) = ADP + phosphate + H(+)(Out).	Oxidative phosphorylation	Energy Metabolism	METABOLIC	transporter (ATPase)
gene_4448	100645	ABC transporter domain-containing protein	-	PF00005;PF12848	ABC transporter	-2.03226	7.35e-05	-0.202717	0.831381	0.886471	0.147405	-1.1128	0.00328435	0.666398	0.0976785	1.80046	5.24e-08	ATP binding;ATPase activity;nucleotide binding;nucleoside-triphosphatase activity	molecular_function;molecular_function;molecular_function;molecular_function	3736;10082;162;10269	NA	NA	NA	NA	NA	NA	transporter (ATPase)
gene_5105	17891	Plasma-membrane choline transporter-domain containing protein	-	PF04515	Plasma-membrane choline transporter	-2.79912	1.68e-05	-0.675689	0.423204	0.683341	0.422797	-2.08275	3.63e-05	-0.0127159	0.992478	2.09192	6.82e-06	NA	NA	NA	NA	NA	NA	NA	NA	NA	transporter (choline)
gene_3070	386483	hypothetical protein	-	PF03127	GAT domain	-2.91892	3.39e-06	-1.33656	0.0395274	1.06606	0.11825	-1.81583	0.00735633	-0.284641	0.813809	1.54863	0.0233952	intracellular;intracellular protein transport	cellular_component;biological_process	3827;4994	NA	NA	NA	NA	NA	NA	transporter (intracellular protein transport)
gene_3900	329049	hypothetical protein	-	PF01544	CorA-like Mg2+ transporter protein	-2.24741	4.1e-07	-1.11658	0.026934	1.09148	0.0285423	-1.1298	3.02e-05	-0.0438099	0.945214	1.10864	1.02e-05	membrane;metal ion transport;metal ion transmembrane transporter activity	cellular_component;biological_process;molecular_function	9320;12906;21296	NA	NA	NA	NA	NA	NA	transporter (magnesium)
gene_10918	280566	Major facilitator superfamily domain-containing protein	-	PF07690	Major Facilitator Superfamily	-3.15224	3.86e-15	-1.39061	0.00279931	0.967791	0.0301233	-2.15094	1.17e-09	-0.442838	0.462726	1.73168	2.26e-05	protein kinase CK2 activity	molecular_function	3052	NA	NA	NA	NA	NA	NA	transporter (MFS)
[truncated: 5 more rows]

## Sheet: (8)DOWN_25genes_CharSoilOverlap
geneID	proteinID	defline	SignalP prob. ‚â• 0.5	Pfam	Pfam Desc	CvS_FC	CvS_p.adj	IvS_FC	IvS_p.adj	WvS_FC	WvS_p.adj	CvW_FC	CvW_p.adj	IvW_FC	IvW_p.adj	CvI_FC	CvI_p.adj	GOname	GOtype	GOid	KEGGid	KEGGdef	KEGGactivity	KEGGpathway	KEGGpathwayclass	KEGGtype	Note
[truncated: 25 more rows]

## Sheet: (9) DOWN_22genes_SoilOnly
geneID	proteinID	defline	SignalP prob. ‚â• 0.5	Pfam	Pfam Desc	CvS_FC	CvS_p.adj	IvS_FC	IvS_p.adj	WvS_FC	WvS_p.adj	CvW_FC	CvW_p.adj	IvW_FC	IvW_p.adj	CvI_FC	CvI_p.adj	GOname	GOtype	GOid	KEGGid	KEGGdef	KEGGactivity	KEGGpathway	KEGGpathwayclass	KEGGtype	Note
[truncated: 22 more rows]

[truncated: 4 more sheets: (10) DOWN_57genes_StressCWS, (11) Specific Functional Genes, (12) CAZymes, (13) CompleteTranscriptome]
